# Supplementary material for: Determinants of formula feeding among mothers with infants and young children in six Sub Sahara African countries: Multilevel analysis of data from demographic and health survey
Source: PLoS One. 2024 Dec 26;19(12):e0311945. doi: 10.1371/journal.pone.0311945 (PMC11670973; doi:10.1371/journal.pone.0311945)
Supplement: S1 Data — (XLS) [file pone.0311945.s001.xls]

## Sheet: Sheet1
ZA7	1	36	2	1	1396726	10		25-34	Ever married	Secondar and higher	employed	Average	No	Average	No	Yes	Yes	More than 5	Institution	Less th 6 m		one	Single	24-59m	richer	Low	Low	yes	High
GA7	1	2	1	1	591106	1		35-49	Ever married	Secondar and higher	employed	Smaller than average	No	Smaller than average	No	Yes	No		Institution	More than 24m	Greater than24	More than 4	Single	24-59m	poorer	Low	Low	yes	High
SL7	1	270	1	1	642171	7		35-49	Married	Primary	employed	Average	No	Average	No	No	No	More than 5	Institution	More than 24m	Greater than24	More than 4	Single	24-59m	poorer	Low	Low	NO	High
ET7	1	119	1	1	1543343	8	Yes	35-49	Unmarried	Secondar and higher			No		No	Yes		More than 5	Institution	6-24m	Greater than24	2-3	Single	6-23m	richer	Low	Low	yes	High
GH8	1	61	2	1	961031	11		25-34	Unmarried	Primary	employed	Average	Yes	Average	Yes	Yes	No	No visits	Institution	More than 24m	Greater than24	2-3	Single	6-23m	poorer	Low	Low	yes	High
GH8	1	61	3	1	961031	11	Yes	15-24	Ever married	Secondar and higher	Unemployed		No		No	No	No					one	Single	24-59m	poorer	Low	Low	NO	High
SL7	1	103	2	1	642171	7	No	25-34	Married	No education	employed	Smaller than average	Yes	Smaller than average	Yes	No	No		Institution	More than 24m	Greater than24	2-3	Single	24-59m	poorer	Low	Low	yes	High
ZA7	1	28	2	1	1396726	8		35-49	Married	Secondar and higher	Unemployed	Average	Yes	Average	Yes	Yes	No		Institution		Greater than24	2-3	Twin	24-59m	richer	Low	Low	yes	High
CM7	1	334	2	1	990064	7	No	35-49	Married	Primary	employed	Large	Yes	Large	Yes	No	No	Less than 5	Home	More than 24m	Greater than24	More than 4	Single	6-23m	poorer	Low	Low	yes	High
GA7	1	6	7	1	591106	1	Yes	15-24	Ever married	No education	Unemployed	Smaller than average	Yes	Smaller than average	Yes	Yes	No	Less than 5	Institution	More than 24m	Less than 24	2-3	Single	Less 6m	poorer	Low	Low	yes	High
GA7	1	18	2	1	591106	1		35-49	Ever married	Primary	employed	Large	Yes	Large	Yes	No	No	Less than 5	Institution	More than 24m	Greater than24	2-3	Single	24-59m	poorer	Low	Low	yes	High
GA7	1	3	2	1	591106	1		25-34	Ever married	Secondar and higher	Unemployed	Large	No	Large	No	Yes	No	More than 5	Institution	More than 24m	Greater than24	More than 4	Twin	24-59m	poorer	Low	Low	yes	High
GA7	1	2	1	1	591106	1		35-49	Ever married	Secondar and higher	employed	Large	No	Large	No	Yes	No	Less than 5	Institution	More than 24m	Greater than24	More than 4	Single	24-59m	poorer	Low	Low	yes	High
GH8	1	65	1	1	961031	11	Yes	35-49	Ever married	Secondar and higher	employed		No		No	Yes	No				Greater than24	2-3	Single	24-59m	middle	Low	Low	yes	High
ET7	1	86	5	1	1543343	8		15-24	Ever married	No education			Yes		Yes	Yes		Less than 5	Institution	More than 24m		one	Single	6-23m	richer	Low	Low	yes	High
CM7	1	125	2	1	990064	7	No	25-34	Married	Secondar and higher	employed	Average	No	Average	No	Yes	No	Less than 5	Institution	More than 24m	Greater than24	More than 4	Single	6-23m	poorer	Low	Low	yes	High
SL7	1	271	2	1	642171	7	Yes	25-34	Married	No education	employed	Average	No	Average	No	No	No	More than 5	Institution	6-24m	Greater than24	More than 4	Single	6-23m	poorer	Low	Low	NO	High
CM7	1	1040	1	1	990064	7	No	25-34	Ever married	Primary	Unemployed	Average	No	Average	No	No	No	No visits	Home	6-24m	Greater than24	2-3	Single	6-23m	middle	Low	Low	NO	High
SL7	1	271	2	1	642171	7	Yes	25-34	Married	No education	employed	Average	No	Average	No	No	No		Institution	More than 24m	Greater than24	More than 4	Single	24-59m	poorer	Low	Low	NO	High
CM7	1	198	1	1	990064	7		25-34	Married	Primary	employed	Average	Yes	Average	Yes	Yes	Yes	Less than 5	Home	More than 24m	Less than 24	More than 4	Single	24-59m	middle	Low	Low	yes	High
ET7	1	80	1	1	1543343	8	No	25-34	Married	Secondar and higher			No		No	Yes		Less than 5	Institution	6-24m		one	Single	6-23m	richer	Low	Low	yes	High
ET7	1	191	2	1	1543343	8	No	25-34	Married	Secondar and higher			No		No	Yes		Less than 5	Institution	6-24m		one	Single	6-23m	richer	Low	Low	yes	High
GA7	1	23	6	1	591106	1		25-34	Ever married	Primary	Unemployed	Large	No	Large	No	Yes	No	Less than 5	Institution	More than 24m	Greater than24	More than 4	Single	24-59m	middle	Low	Low	yes	High
ET7	1	54	2	1	1543343	8	No	25-34	Married	Secondar and higher			No		No	Yes		More than 5	Institution	6-24m	Greater than24	2-3	Single	6-23m	richer	Low	Low	yes	High
GA7	1	25	2	1	591106	1		15-24	Ever married	Primary	employed	Average	No	Average	No	No	No	More than 5	Institution	More than 24m	Greater than24	2-3	Single	24-59m	poorer	Low	Low	NO	High
ET7	1	60	2	1	1543343	8	No	25-34	Married	Secondar and higher			Yes		Yes	Yes		Less than 5	Institution	6-24m	Greater than24	2-3	Single	6-23m	richer	Low	Low	yes	High
CM7	1	897	1	1	990064	7	No	35-49	Married	No education	Unemployed	Average	Yes	Average	Yes	Yes	No		Home	More than 24m	Greater than24	More than 4	Single	24-59m	middle	Low	Low	yes	High
CM7	1	819	1	1	990064	7		35-49	Married	Primary	employed	Large	No	Large	No	No	No		Home	More than 24m	Greater than24	2-3	Single	24-59m	middle	Low	Low	NO	High
ET7	1	152	2	1	1543343	8		35-49	Married	Primary			No		No	Yes		More than 5	Institution	More than 24m	Greater than24	More than 4	Single	24-59m	richer	Low	Low	yes	High
CM7	1	1103	2	1	990064	7		35-49	Married	No education	employed	Average	No	Average	No	No	No	Less than 5	Institution	More than 24m	Greater than24	More than 4	Single	24-59m	poorer	Low	Low	NO	High
CM7	1	147	2	1	990064	7		15-24	Married	Secondar and higher	employed	Average	Yes	Average	Yes	Yes	Yes	More than 5	Institution	More than 24m		one	Single	24-59m	richer	Low	Low	yes	High
GH8	1	6	2	1	961031	10		15-24	Unmarried	Secondar and higher	Unemployed	Large	Yes	Large	Yes	Yes	No	More than 5	Home	More than 24m	Greater than24	2-3	Single	24-59m	middle	Low	Low	yes	High
GA7	1	3	2	1	591106	1		25-34	Ever married	Secondar and higher	Unemployed	Large	No	Large	No	Yes	No		Institution	More than 24m	Greater than24	More than 4	Twin	24-59m	poorer	Low	Low	yes	High
CM7	1	310	3	1	990064	7	No	15-24	Married	Primary	Unemployed	Average	No	Average	No	No	No	No visits	Home	Less th 6 m		one	Single	Less 6m	poorer	Low	Low	NO	High
GA7	1	12	5	1	591106	1		15-24	Ever married	Secondar and higher	employed	Smaller than average	No	Smaller than average	No	Yes	No	Less than 5	Institution	More than 24m	Less than 24	2-3	Single	24-59m	richer	Low	Low	yes	High
ZA7	1	93	2	1	1396726	8		15-24	Unmarried	Secondar and higher	Unemployed	Average	Yes	Average	Yes	Yes	Yes	No visits	Institution	Less th 6 m		one	Single	24-59m	richer	Low	Low	yes	High
CM7	1	252	2	1	990064	7	No	35-49	Married	No education	Unemployed	Average	Yes	Average	Yes	Yes	No	Less than 5	Home	Less th 6 m	Greater than24	More than 4	Single	Less 6m	middle	Low	Low	yes	High
CM7	1	897	1	1	990064	7	No	35-49	Married	No education	Unemployed	Large	Yes	Large	Yes	Yes	No	Less than 5	Institution	Less th 6 m	Greater than24	More than 4	Single	Less 6m	middle	Low	Low	yes	High
ET7	1	132	2	1	1543343	8	No	25-34	Married	Secondar and higher			Yes		Yes	Yes		More than 5	Institution	6-24m	Greater than24	2-3	Single	6-23m	richer	Low	Low	yes	High
GA7	1	15	3	1	591106	1	Yes	25-34	Ever married	Secondar and higher	Unemployed	Large	No	Large	No	Yes	No	Less than 5	Institution	More than 24m		one	Single	6-23m	poorer	Low	Low	yes	High
SL7	1	103	2	1	642171	7	No	25-34	Married	No education	employed	Smaller than average	Yes	Smaller than average	Yes	No	No	More than 5	Institution	6-24m	Greater than24	More than 4	Single	6-23m	poorer	Low	Low	yes	High
ET7	1	73	2	1	1543343	8	No	35-49	Married	Secondar and higher			No		No	Yes			Institution	More than 24m	Greater than24	More than 4	Twin	24-59m	richer	Low	Low	yes	High
ET7	1	67	2	1	1543343	8		15-24	Married	Secondar and higher			No		No	Yes		More than 5	Institution	More than 24m		one	Single	24-59m	richer	Low	Low	yes	High
CM7	1	1204	2	1	990064	7	No	25-34	Married	Primary	employed	Large	No	Large	No	No	Yes		Institution	More than 24m	Less than 24	2-3	Single	24-59m	poorer	Low	Low	yes	High
CM7	1	1128	2	1	990064	7	No	25-34	Married	No education	employed	Average	No	Average	No	No	No		Institution	More than 24m	Greater than24	2-3	Single	24-59m	middle	Low	Low	NO	High
GH8	1	9	2	1	961031	11	Yes	25-34	Ever married	Secondar and higher	Unemployed		No		No	Yes	No				Greater than24	2-3	Single	24-59m	poorer	Low	Low	yes	High
ET7	1	8	2	1	1543343	8		25-34	Married	Secondar and higher			Yes		Yes	Yes		Less than 5	Institution	More than 24m	Greater than24	2-3	Single	24-59m	richer	Low	Low	yes	High
CM7	1	125	3	1	990064	7		15-24	Ever married	No education	Unemployed	Average	No	Average	No	Yes	No	Less than 5	Home	More than 24m		one	Single	24-59m	poorer	Low	Low	yes	High
GA7	1	15	4	1	591106	1	Yes	15-24	Unmarried	Secondar and higher	Unemployed	Average	No	Average	No	Yes	No	More than 5	Institution	Less th 6 m		one	Single	Less 6m	poorer	Low	Low	yes	High
GA7	1	20	2	1	591106	1		35-49	Ever married	Primary	Unemployed	Smaller than average	No	Smaller than average	No	No	No	More than 5	Institution	More than 24m	Greater than24	More than 4	Single	24-59m	poorer	Low	Low	NO	High
GA7	1	13	2	1	591106	1		35-49	Ever married	No education	Unemployed	Smaller than average	No	Smaller than average	No	Yes	No	Less than 5	Institution	More than 24m		one	Single	24-59m	poorer	Low	Low	yes	High
ET7	1	145	2	1	1543343	8		25-34	Married	Secondar and higher			Yes		Yes	Yes		Less than 5	Institution	More than 24m	Greater than24	2-3	Single	24-59m	richer	Low	Low	yes	High
CM7	1	1128	2	1	990064	7	No	25-34	Married	No education	employed	Large	No	Large	No	No	No	Less than 5	Institution	Less th 6 m	Greater than24	More than 4	Single	Less 6m	middle	Low	Low	NO	High
ET7	1	47	2	1	1543343	8		25-34	Married	Secondar and higher			No		No	Yes		Less than 5	Institution	More than 24m	Greater than24	2-3	Single	24-59m	richer	Low	Low	yes	High
CM7	1	252	2	1	990064	7	No	35-49	Married	No education	Unemployed	Average	Yes	Average	Yes	Yes	No		Home	More than 24m	Greater than24	More than 4	Single	24-59m	middle	Low	Low	yes	High
GH8	1	61	3	1	961031	11	Yes	15-24	Ever married	Secondar and higher	Unemployed	Average	No	Average	No	No	No	More than 5	Institution	6-24m	Less than 24	2-3	Single	6-23m	poorer	Low	Low	NO	High
CM7	1	191	3	1	990064	7		15-24	Married	Primary	Unemployed	Average	No	Average	No	No	No	Less than 5	Institution	More than 24m		one	Single	6-23m	middle	Low	Low	NO	High
GA7	1	2	2	1	591106	1	Yes	15-24	Ever married	Secondar and higher	Unemployed	Average	Yes	Average	Yes	Yes	No		Institution	More than 24m		one	Single	6-23m	poorer	Low	Low	yes	High
CM7	1	819	1	1	990064	7		35-49	Married	Primary	employed	Average	No	Average	No	No	No	No visits	Home	More than 24m	Greater than24	More than 4	Single	24-59m	middle	Low	Low	NO	High
SL7	1	59	2	1	642171	7	Yes	35-49	Married	No education	employed	Average	No	Average	No	No	No	More than 5	Institution	More than 24m	Greater than24	More than 4	Single	6-23m	poorer	Low	Low	NO	High
GA7	1	6	7	1	591106	1	Yes	15-24	Ever married	No education	Unemployed	Average	Yes	Average	Yes	Yes	No		Institution	More than 24m		one	Single	6-23m	poorer	Low	Low	yes	High
ET7	1	99	5	1	1543343	8	No	15-24	Married	Primary			No		No	Yes			Institution	More than 24m		one	Single	24-59m	richer	Low	Low	yes	High
CM7	1	1204	2	1	990064	7	No	25-34	Married	Primary	employed	Large	No	Large	No	No	Yes		Institution	More than 24m	Less than 24	More than 4	Single	24-59m	poorer	Low	Low	yes	High
SL7	1	59	4	1	642171	7		15-24	Unmarried	Secondar and higher	Unemployed	Average	No	Average	No	No	No	More than 5	Institution	More than 24m		one	Single	6-23m	poorer	Low	Low	NO	High
SL7	1	127	2	1	642171	7		25-34	Married	Secondar and higher	employed	Smaller than average	No	Smaller than average	No	No	Yes	More than 5	Institution	More than 24m	Greater than24	2-3	Single	24-59m	middle	Low	Low	yes	High
ET7	1	184	2	1	1543343	8	No	25-34	Married	Secondar and higher			Yes		Yes	Yes		Less than 5	Institution	6-24m	Greater than24	2-3	Single	6-23m	richer	Low	Low	yes	High
GH8	1	37	6	1	961031	11		25-34	Ever married	Secondar and higher	employed		No		No	No	No					one	Single	24-59m	poorer	Low	Low	NO	High
ET7	1	14	2	1	1543343	8		25-34	Married	Secondar and higher			No		No	Yes		Less than 5	Institution	More than 24m		one	Single	24-59m	richer	Low	Low	yes	High
ET7	1	41	2	1	1543343	8		25-34	Married	Secondar and higher			No		No	Yes		Less than 5	Institution	More than 24m		one	Single	6-23m	richer	Low	Low	yes	High
ET7	1	21	2	1	1543343	8	No	25-34	Married	Secondar and higher			No		No	Yes		More than 5	Institution	Less th 6 m		one	Single	Less 6m	richer	Low	Low	yes	High
GA7	1	27	1	1	591106	1	No	25-34	Ever married	Primary	employed	Average	No	Average	No	No	No	Less than 5	Institution	More than 24m	Greater than24	2-3	Single	6-23m	poorer	Low	Low	NO	High
GH8	1	9	2	1	961031	11	Yes	25-34	Ever married	Secondar and higher	Unemployed	Large	No	Large	No	Yes	No	More than 5	Institution	6-24m	Greater than24	2-3	Single	6-23m	poorer	Low	Low	yes	High
ET7	1	73	2	1	1543343	8	No	35-49	Married	Secondar and higher			No		No	Yes			Institution	More than 24m	Greater than24	More than 4	Twin	24-59m	richer	Low	Low	yes	High
SL7	1	131	2	1	642171	7		35-49	Married	No education	employed	Smaller than average	No	Smaller than average	No	No	No	More than 5	Institution	More than 24m	Greater than24	More than 4	Single	24-59m	poorer	Low	Low	NO	High
GA7	1	2	2	1	591106	1	Yes	15-24	Ever married	Secondar and higher	Unemployed	Large	Yes	Large	Yes	Yes	No	More than 5	Institution	6-24m	Less than 24	2-3	Single	6-23m	poorer	Low	Low	yes	High
ET7	1	99	5	1	1543343	8	No	15-24	Married	Primary			No		No	Yes		Less than 5	Institution	6-24m	Less than 24	2-3	Single	6-23m	richer	Low	Low	yes	High
CM7	1	1052	2	1	990064	7	No	15-24	Married	Primary	Unemployed	Average	Yes	Average	Yes	No	No	Less than 5	Institution	6-24m		one	Single	6-23m	poorer	Low	Low	yes	High
GA7	1	27	1	1	591106	1	No	25-34	Ever married	Primary	employed	Average	No	Average	No	No	No		Institution	More than 24m	Greater than24	2-3	Single	24-59m	poorer	Low	Low	NO	High
CM7	1	1204	2	1	990064	7	No	25-34	Married	Primary	employed	Large	No	Large	No	No	Yes	More than 5	Institution	Less th 6 m	Greater than24	More than 4	Single	Less 6m	poorer	Low	Low	yes	High
GH8	1	65	1	1	961031	11	Yes	35-49	Ever married	Secondar and higher	employed	Smaller than average	No	Smaller than average	No	Yes	No	More than 5	Home	6-24m	Greater than24	More than 4	Single	6-23m	middle	Low	Low	yes	High
ET7	1	73	2	1	1543343	8	No	35-49	Married	Secondar and higher			No		No	Yes		More than 5	Institution	6-24m	Greater than24	More than 4	Single	6-23m	richer	Low	Low	yes	High
ZA7	1	28	2	1	1396726	8		35-49	Married	Secondar and higher	Unemployed	Average	Yes	Average	Yes	Yes	No	Less than 5	Institution	Less th 6 m	Greater than24	2-3	Twin	24-59m	richer	Low	Low	yes	High
CM7	2	75	2	2	456452	10		35-49	Ever married	Primary	employed	Average	Yes	Average	Yes	No	No		Home	More than 24m	Greater than24	More than 4	Single	24-59m	poorer	Low	Low	yes	High
CM7	2	432	3	2	456452	10	No	25-34	Ever married	Primary	employed	Average	Yes	Average	Yes	Yes	No		Home	More than 24m	Less than 24	More than 4	Twin	24-59m	poorer	Low	Low	yes	High
GH8	2	52	2	2	1420030	10		25-34	Ever married	Primary	employed	Average	Yes	Average	Yes	Yes	No	Less than 5	Home	More than 24m	Greater than24	More than 4	Single	24-59m	poorer	Low	Low	yes	High
CM7	2	1024	2	2	456452	10		25-34	Ever married	Primary	employed	Smaller than average	Yes	Smaller than average	Yes	No	No	Less than 5	Home	More than 24m	Greater than24	More than 4	Single	24-59m	poorer	Low	Low	yes	High
ET7	2	93	2	2	1430241	8		25-34	Married	Secondar and higher			Yes		Yes	Yes			Institution	More than 24m	Greater than24	2-3	Twin	24-59m	richer	Low	Low	yes	High
ZA7	2	75	2	2	1206331	9		25-34	Unmarried	Secondar and higher	Unemployed	Large	Yes	Large	Yes	Yes	No	Less than 5	Institution	Less th 6 m		one	Single	24-59m	middle	Low	Low	yes	High
GH8	2	23	2	2	1420030	10		25-34	Married	Secondar and higher	Unemployed		Yes		Yes	Yes	No				Greater than24	2-3	Single	24-59m	richer	Low	Low	yes	High
ET7	2	93	2	2	1430241	8		25-34	Married	Secondar and higher			Yes		Yes	Yes		Less than 5	Institution	More than 24m	Greater than24	More than 4	Twin	24-59m	richer	Low	Low	yes	High
CM7	2	240	4	2	456452	10	No	15-24	Ever married	Primary	employed	Smaller than average	No	Smaller than average	No	No	No	No visits	Institution	More than 24m		one	Single	6-23m	poorer	Low	Low	NO	High
SL7	2	91	3	2	1129547	7	No	15-24	Married	Primary	Unemployed	Smaller than average	Yes	Smaller than average	Yes	No	No	More than 5	Institution	No beast feed	Greater than24	2-3	Single	Less 6m	middle	Low	Low	yes	High
ET7	2	154	2	2	1430241	8	Yes	25-34	Married	Secondar and higher			No		No	Yes			Institution	More than 24m	Greater than24	2-3	Single	24-59m	richer	Low	Low	yes	High
GA7	2	31	1	2	118885	1		25-34	Ever married	Secondar and higher	employed	Large	No	Large	No	Yes	No	Less than 5	Institution	More than 24m	Less than 24	2-3	Single	24-59m	poorer	Low	Low	yes	High
GA7	2	14	1	2	118885	1	Yes	15-24	Unmarried	Secondar and higher	Unemployed	Average	Yes	Average	Yes	Yes	No		Institution	More than 24m		one	Single	24-59m	poorer	Low	Low	yes	High
CM7	2	757	12	2	456452	10	No	25-34	Ever married	Primary	employed	Smaller than average	Yes	Smaller than average	Yes	No	No	More than 5	Home	More than 24m	Less than 24	More than 4	Single	6-23m	middle	Low	Low	yes	High
GH8	2	19	1	2	1420030	10		35-49	Married	Secondar and higher	Unemployed		No		No	Yes	No				Greater than24	More than 4	Single	24-59m	poorer	Low	Low	yes	High
ZA7	2	96	3	2	1206331	9		35-49	Unmarried	Secondar and higher	Unemployed	Large	Yes	Large	Yes	Yes	No	Less than 5	Institution	Less th 6 m	Greater than24	2-3	Single	24-59m	poorer	Low	Low	yes	High
CM7	2	431	2	2	456452	10		35-49	Married	Primary	employed	Average	Yes	Average	Yes	Yes	Yes		Institution	More than 24m	Greater than24	More than 4	Single	24-59m	middle	Low	Low	yes	High
CM7	2	1138	9	2	456452	10	No	25-34	Ever married	Primary	employed	Average	No	Average	No	No	No		Home	More than 24m	Greater than24	2-3	Single	24-59m	poorer	Low	Low	NO	High
CM7	2	75	2	2	456452	10		35-49	Ever married	Primary	employed	Average	Yes	Average	Yes	No	No	No visits	Home	More than 24m	Greater than24	More than 4	Single	24-59m	poorer	Low	Low	yes	High
ET7	2	25	2	2	1430241	8	No	25-34	Married	Secondar and higher			Yes		Yes	Yes		More than 5	Institution	6-24m		one	Single	6-23m	richer	Low	Low	yes	High
CM7	2	757	18	2	456452	10		15-24	Ever married	Primary	employed	Smaller than average	Yes	Smaller than average	Yes	No	No	No visits	Home	More than 24m	Greater than24	2-3	Single	24-59m	middle	Low	Low	yes	High
CM7	2	608	2	2	456452	10		35-49	Ever married	Primary	employed	Average	No	Average	No	No	No	No visits	Home	More than 24m	Greater than24	More than 4	Single	24-59m	poorer	Low	Low	NO	High
GA7	2	30	1	2	118885	1		35-49	Ever married	No education	employed	Large	No	Large	No	Yes	No	No visits	Institution	More than 24m	Greater than24	More than 4	Single	24-59m	poorer	Low	Low	yes	High
CM7	2	16	5	2	456452	10	No	15-24	Unmarried	Secondar and higher	Unemployed	Smaller than average	No	Smaller than average	No	No	No		Institution	More than 24m		one	Single	24-59m	middle	Low	Low	NO	High
CM7	2	1138	2	2	456452	10	No	25-34	Ever married	Primary	employed	Average	No	Average	No	No	No	Less than 5	Home	No beast feed	Greater than24	More than 4	Single	Less 6m	poorer	Low	Low	NO	High
CM7	2	764	2	2	456452	10	No	15-24	Ever married	Secondar and higher	employed	Average	Yes	Average	Yes	No	No	Less than 5	Home	Less th 6 m	Greater than24	More than 4	Single	Less 6m	middle	Low	Low	yes	High
GA7	2	3	3	2	118885	1	No	25-34	Unmarried	Secondar and higher	employed	Large	No	Large	No	No	No		Institution	More than 24m	Greater than24	2-3	Single	24-59m	poorer	Low	Low	NO	High
CM7	2	757	22	2	456452	10	No	15-24	Ever married	Secondar and higher	employed	Average	Yes	Average	Yes	No	No	No visits	Home	Less th 6 m	Greater than24	More than 4	Single	Less 6m	middle	Low	Low	yes	High
GA7	2	9	2	2	118885	1		15-24	Unmarried	Secondar and higher	Unemployed	Average	Yes	Average	Yes	Yes	No	Less than 5	Institution	More than 24m		one	Single	24-59m	poorer	Low	Low	yes	High
GA7	2	3	3	2	118885	1	No	25-34	Unmarried	Secondar and higher	employed	Large	No	Large	No	No	No	Less than 5	Institution	Less th 6 m	Greater than24	2-3	Single	Less 6m	poorer	Low	Low	NO	High
GH8	2	52	2	2	1420030	10		25-34	Ever married	Primary	employed		Yes		Yes	Yes	No				Greater than24	2-3	Single	24-59m	poorer	Low	Low	yes	High
CM7	2	757	12	2	456452	10	No	25-34	Ever married	Primary	employed	Average	Yes	Average	Yes	No	No		Home	More than 24m	Greater than24	2-3	Single	24-59m	middle	Low	Low	yes	High
GH8	2	23	2	2	1420030	10		25-34	Married	Secondar and higher	Unemployed	Large	Yes	Large	Yes	Yes	No	Less than 5	Institution	More than 24m	Greater than24	2-3	Single	24-59m	richer	Low	Low	yes	High
GA7	2	27	3	2	118885	1		15-24	Unmarried	Secondar and higher	employed	Large	No	Large	No	No	No		Institution	More than 24m		one	Single	24-59m	poorer	Low	Low	NO	High
ET7	2	50	1	2	1430241	8	No	35-49	Ever married	Primary			No		No	Yes		Less than 5	Institution	No beast feed	Less than 24	2-3	Single	Less 6m	richer	Low	Low	yes	High
SL7	2	28	2	2	1129547	7	No	35-49	Married	Primary	employed	Average	Yes	Average	Yes	No	No	Less than 5	Institution	Less th 6 m	Greater than24	More than 4	Single	Less 6m	middle	Low	Low	yes	High
SL7	2	268	5	2	1129547	7	No	15-24	Unmarried	Secondar and higher	employed	Average	Yes	Average	Yes	No	No	Less than 5	Institution	6-24m		one	Single	6-23m	middle	Low	Low	yes	High
ZA7	2	96	11	2	1206331	9	No	15-24	Married	Secondar and higher	Unemployed	Large	Yes	Large	Yes	Yes	Yes	More than 5	Institution	More than 24m	Less than 24	2-3	Single	Less 6m	poorer	Low	Low	yes	High
SL7	2	89	3	2	1129547	7		35-49	Married	No education	employed	Average	Yes	Average	Yes	No	No	More than 5	Institution	More than 24m	Greater than24	More than 4	Single	24-59m	poorer	Low	Low	yes	High
ET7	2	161	2	2	1430241	8	No	35-49	Married	Primary			No		No	Yes		Less than 5	Institution	Less th 6 m	Greater than24	2-3	Single	Less 6m	richer	Low	Low	yes	High
SL7	2	140	10	2	1129547	7	No	15-24	Unmarried	Secondar and higher	employed	Average	Yes	Average	Yes	No	No	Less than 5	Institution	No beast feed		one	Single	Less 6m	middle	Low	Low	yes	High
SL7	2	91	3	2	1129547	7	No	15-24	Married	Primary	Unemployed	Large	Yes	Large	Yes	No	No		Institution	More than 24m		one	Single	24-59m	middle	Low	Low	yes	High
SL7	2	10	2	2	1129547	7	No	25-34	Married	Secondar and higher	employed	Large	Yes	Large	Yes	No	Yes	More than 5	Institution	Less th 6 m	Greater than24	2-3	Single	Less 6m	middle	Low	Low	yes	High
GA7	2	4	2	2	118885	1		25-34	Ever married	Primary	employed	Smaller than average	Yes	Smaller than average	Yes	No	No	Less than 5	Institution	More than 24m	Greater than24	More than 4	Single	Less 6m	poorer	Low	Low	yes	High
GA7	2	31	1	2	118885	1		25-34	Ever married	Secondar and higher	employed	Large	No	Large	No	Yes	No		Institution	More than 24m		one	Single	24-59m	poorer	Low	Low	yes	High
SL7	2	278	2	2	1129547	7	No	25-34	Married	No education	employed	Average	Yes	Average	Yes	No	No		Institution	More than 24m	Greater than24	2-3	Single	24-59m	richer	Low	Low	yes	High
CM7	2	905	2	2	456452	10	No	15-24	Ever married	Secondar and higher	employed	Average	Yes	Average	Yes	No	No	Less than 5	Institution	6-24m		one	Single	6-23m	middle	Low	Low	yes	High
GH8	2	119	2	2	1420030	10	Yes	25-34	Ever married	Primary	employed	Average	Yes	Average	Yes	Yes	No	More than 5	Institution	6-24m	Greater than24	More than 4	Single	6-23m	middle	Low	Low	yes	High
CM7	2	431	2	2	456452	10		35-49	Married	Primary	employed	Average	Yes	Average	Yes	Yes	Yes	Less than 5	Home	More than 24m	Less than 24	More than 4	Single	24-59m	middle	Low	Low	yes	High
GA7	2	29	1	2	118885	1	Yes	15-24	Ever married	Secondar and higher	employed	Large	Yes	Large	Yes	Yes	No	Less than 5	Institution	More than 24m	Less than 24	2-3	Single	6-23m	poorer	Low	Low	yes	High
ET7	2	43	1	2	1430241	8	No	25-34	Married	Secondar and higher			No		No	No		Less than 5	Institution	6-24m	Greater than24	2-3	Single	6-23m	richer	Low	Low	yes	High
CM7	2	689	2	2	456452	10	No	25-34	Married	Primary	employed	Smaller than average	No	Smaller than average	No	No	No		Home	More than 24m	Greater than24	More than 4	Single	24-59m	poorer	Low	Low	NO	High
CM7	2	1138	9	2	456452	10	No	25-34	Ever married	Primary	employed	Large	No	Large	No	No	No		Home	More than 24m	Greater than24	More than 4	Single	24-59m	poorer	Low	Low	NO	High
CM7	2	764	2	2	456452	10	No	15-24	Ever married	Secondar and higher	employed	Average	Yes	Average	Yes	No	No		Institution	More than 24m	Greater than24	2-3	Single	24-59m	middle	Low	Low	yes	High
CM7	2	432	3	2	456452	10	No	25-34	Ever married	Primary	employed	Average	Yes	Average	Yes	Yes	No		Home	More than 24m	Less than 24	More than 4	Twin	24-59m	poorer	Low	Low	yes	High
CM7	2	681	3	2	456452	10		15-24	Ever married	Secondar and higher	employed	Large	No	Large	No	No	Yes	Less than 5	Institution	More than 24m	Greater than24	2-3	Single	24-59m	poorer	Low	Low	yes	High
CM7	2	432	3	2	456452	10	No	25-34	Ever married	Primary	employed	Large	Yes	Large	Yes	Yes	No	Less than 5	Home	Less th 6 m	Greater than24	More than 4	Single	Less 6m	poorer	Low	Low	yes	High
CM7	2	689	2	2	456452	10	No	25-34	Married	Primary	employed	Large	No	Large	No	No	No	More than 5	Institution	Less th 6 m	Greater than24	More than 4	Single	Less 6m	poorer	Low	Low	NO	High
CM7	2	757	22	2	456452	10	No	15-24	Ever married	Secondar and higher	employed	Average	Yes	Average	Yes	No	No		Home	More than 24m	Greater than24	2-3	Single	24-59m	middle	Low	Low	yes	High
ET7	2	154	2	2	1430241	8	Yes	25-34	Married	Secondar and higher			No		No	Yes		Less than 5	Institution	6-24m	Greater than24	2-3	Single	6-23m	richer	Low	Low	yes	High
CM7	2	757	18	2	456452	10		15-24	Ever married	Primary	employed	Large	Yes	Large	Yes	No	No		Institution	More than 24m	Greater than24	2-3	Single	24-59m	middle	Low	Low	yes	High
SL7	2	46	3	2	1129547	7		15-24	Unmarried	Primary	employed	Large	Yes	Large	Yes	No	Yes	More than 5	Institution	More than 24m		one	Single	24-59m	poorer	Low	Low	yes	High
GA7	2	29	1	2	118885	1	Yes	15-24	Ever married	Secondar and higher	employed	Large	Yes	Large	Yes	Yes	No		Institution	More than 24m		one	Single	24-59m	poorer	Low	Low	yes	High
ET7	2	179	1	2	1430241	8		25-34	Married	Primary			No		No	No		Less than 5	Institution	More than 24m		one	Single	24-59m	richer	Low	Low	yes	High
SL7	2	207	6	2	1129547	7		15-24	Married	No education	employed	Large	Yes	Large	Yes	No	No		Institution	More than 24m	Less than 24	2-3	Single	24-59m	middle	Low	Low	yes	High
SL7	2	207	2	2	1129547	7		35-49	Married	No education	employed	Large	Yes	Large	Yes	No	No	More than 5	Institution	More than 24m	Greater than24	More than 4	Single	6-23m	middle	Low	Low	yes	High
CM7	2	16	7	2	456452	10		35-49	Ever married	Primary	employed	Average	Yes	Average	Yes	Yes	No	More than 5	Institution	More than 24m	Greater than24	More than 4	Single	24-59m	middle	Low	Low	yes	High
CM7	2	764	2	2	456452	10	No	15-24	Ever married	Secondar and higher	employed	Smaller than average	Yes	Smaller than average	Yes	No	No		Institution	More than 24m	Greater than24	2-3	Single	24-59m	middle	Low	Low	yes	High
GA7	2	14	1	2	118885	1	Yes	15-24	Unmarried	Secondar and higher	Unemployed	Average	Yes	Average	Yes	Yes	No		Institution	More than 24m	Less than 24	2-3	Single	6-23m	poorer	Low	Low	yes	High
SL7	2	145	2	2	1129547	7		35-49	Married	No education	employed	Large	Yes	Large	Yes	No	No	More than 5	Institution	More than 24m	Greater than24	More than 4	Single	Less 6m	middle	Low	Low	yes	High
SL7	2	47	2	2	1129547	7		15-24	Married	Secondar and higher	employed	Average	Yes	Average	Yes	No	No	Less than 5	Institution	More than 24m		one	Single	24-59m	middle	Low	Low	yes	High
ZA7	2	96	11	2	1206331	9	No	15-24	Married	Secondar and higher	Unemployed	Large	Yes	Large	Yes	Yes	Yes		Institution			one	Single	24-59m	poorer	Low	Low	yes	High
GA7	2	27	3	2	118885	1		15-24	Unmarried	Secondar and higher	employed	Average	No	Average	No	No	No	Less than 5	Institution	More than 24m	Less than 24	2-3	Single	24-59m	poorer	Low	Low	NO	High
SL7	2	278	2	2	1129547	7	No	25-34	Married	No education	employed	Average	Yes	Average	Yes	No	No	More than 5	Institution	Less th 6 m	Greater than24	2-3	Single	Less 6m	richer	Low	Low	yes	High
CM7	2	1138	9	2	456452	10	No	25-34	Ever married	Primary	employed	Average	No	Average	No	No	No	Less than 5	Home	Less th 6 m	Greater than24	More than 4	Single	Less 6m	poorer	Low	Low	NO	High
ET7	2	148	1	2	1430241	8		25-34	Ever married	Secondar and higher			No		No	Yes		More than 5	Institution	More than 24m	Greater than24	2-3	Single	24-59m	richer	Low	Low	yes	High
CM7	2	191	1	2	456452	10		25-34	Ever married	Primary	employed	Large	No	Large	No	No	Yes	Less than 5	Home	More than 24m	Greater than24	More than 4	Single	24-59m	poorer	Low	Low	yes	High
SL7	2	271	2	2	1129547	7		35-49	Married	No education	employed	Average	Yes	Average	Yes	No	No	More than 5	Institution	More than 24m	Greater than24	More than 4	Single	24-59m	middle	Low	Low	yes	High
ZA7	2	96	11	2	1206331	9	No	15-24	Married	Secondar and higher	Unemployed	Large	Yes	Large	Yes	Yes	Yes		Institution		Less than 24	2-3	Single	6-23m	poorer	Low	Low	yes	High
GA7	2	29	1	2	118885	1	Yes	15-24	Ever married	Secondar and higher	employed	Large	Yes	Large	Yes	Yes	No		Institution	More than 24m	Greater than24	2-3	Single	24-59m	poorer	Low	Low	yes	High
GA7	2	4	2	2	118885	1		25-34	Ever married	Primary	employed	Large	Yes	Large	Yes	No	No		Institution	More than 24m	Greater than24	2-3	Single	24-59m	poorer	Low	Low	yes	High
GA7	2	14	1	2	118885	1	Yes	15-24	Unmarried	Secondar and higher	Unemployed	Average	Yes	Average	Yes	Yes	No	Less than 5	Institution	Less th 6 m	Less than 24	2-3	Single	Less 6m	poorer	Low	Low	yes	High
ET7	2	50	1	2	1430241	8	No	35-49	Ever married	Primary			No		No	Yes			Institution	More than 24m		one	Single	6-23m	richer	Low	Low	yes	High
CM7	2	1138	2	2	456452	10	No	25-34	Ever married	Primary	employed	Large	No	Large	No	No	No		Home	More than 24m	Greater than24	More than 4	Single	24-59m	poorer	Low	Low	NO	High
ZA7	2	75	3	2	1206331	9	No	15-24	Unmarried	Secondar and higher	Unemployed	Average	Yes	Average	Yes	Yes	Yes	Less than 5	Institution	Less th 6 m		one	Single	Less 6m	middle	Low	Low	yes	High
GH8	2	43	2	2	1420030	10	No	25-34	Married	Secondar and higher	employed	Average	Yes	Average	Yes	No	No		Institution	More than 24m	Greater than24	2-3	Single	24-59m	poorer	Low	Low	yes	High
SL7	2	91	3	2	1129547	7	No	15-24	Married	Primary	Unemployed	Large	Yes	Large	Yes	No	No		Institution	More than 24m	Less than 24	2-3	Single	24-59m	middle	Low	Low	yes	High
SL7	2	229	2	2	1129547	7		25-34	Married	No education	employed	Average	No	Average	No	No	No	More than 5	Institution	More than 24m	Greater than24	2-3	Single	24-59m	middle	Low	Low	NO	High
SL7	2	93	2	2	1129547	7		25-34	Married	Primary	employed	Average	No	Average	No	No	No	Less than 5	Institution	More than 24m	Greater than24	More than 4	Single	24-59m	middle	Low	Low	NO	High
ET7	2	13	2	2	1430241	8		15-24	Married	Primary			Yes		Yes	Yes		Less than 5	Institution	More than 24m		one	Single	24-59m	richer	Low	Low	yes	High
GH8	2	128	2	2	1420030	10		25-34	Married	Secondar and higher	employed		No		No	Yes	No					one	Single	24-59m	middle	Low	Low	yes	High
GA7	2	18	2	2	118885	1	Yes	25-34	Ever married	Secondar and higher	Unemployed	Large	Yes	Large	Yes	Yes	No	More than 5	Institution	More than 24m	Greater than24	2-3	Single	6-23m	middle	Low	Low	yes	High
ZA7	2	50	2	2	1206331	9	Yes	15-24	Unmarried	Secondar and higher	Unemployed	Average	Yes	Average	Yes	Yes	Yes	More than 5	Institution	Less th 6 m		one	Single	Less 6m	middle	Low	Low	yes	High
GH8	2	43	2	2	1420030	10	No	25-34	Married	Secondar and higher	employed	Average	Yes	Average	Yes	No	No	More than 5	Institution	6-24m	Less than 24	2-3	Single	6-23m	poorer	Low	Low	yes	High
SL7	2	145	2	2	1129547	7		35-49	Married	No education	employed	Large	Yes	Large	Yes	No	No		Institution	More than 24m	Greater than24	2-3	Single	24-59m	middle	Low	Low	yes	High
SL7	2	207	6	2	1129547	7		15-24	Married	No education	employed	Large	Yes	Large	Yes	No	No	More than 5	Institution	More than 24m	Greater than24	2-3	Single	24-59m	middle	Low	Low	yes	High
SL7	2	10	2	2	1129547	7	No	25-34	Married	Secondar and higher	employed	Large	Yes	Large	Yes	No	Yes		Institution	More than 24m		one	Single	24-59m	middle	Low	Low	yes	High
ZA7	2	34	4	2	1206331	9		25-34	Married	Secondar and higher	Unemployed	Average	Yes	Average	Yes	Yes	Yes	Less than 5	Institution	Less th 6 m	Greater than24	2-3	Single	24-59m	poorer	Low	Low	yes	High
ET7	2	142	1	2	1430241	8		25-34	Married	Secondar and higher			No		No	Yes		Less than 5	Institution	More than 24m		one	Single	24-59m	richer	Low	Low	yes	High
SL7	2	229	2	2	1129547	7		25-34	Married	No education	employed	Average	No	Average	No	No	No		Institution	More than 24m		one	Single	24-59m	middle	Low	Low	NO	High
CM7	2	16	5	2	456452	10	No	15-24	Unmarried	Secondar and higher	Unemployed	Average	No	Average	No	No	No	Less than 5	Institution	6-24m	Greater than24	2-3	Single	6-23m	middle	Low	Low	NO	High
CM7	2	757	3	2	456452	10	No	35-49	Ever married	Primary	employed	Average	Yes	Average	Yes	No	No		Home	More than 24m	Greater than24	More than 4	Single	24-59m	middle	Low	Low	yes	High
SL7	2	32	8	2	1129547	7	No	15-24	Married	Secondar and higher	employed	Average	Yes	Average	Yes	No	No	More than 5	Institution	6-24m		one	Single	6-23m	poorer	Low	Low	yes	High
ET7	2	87	1	2	1430241	8		25-34	Ever married	Secondar and higher			Yes		Yes	Yes		More than 5	Institution	More than 24m	Greater than24	2-3	Single	24-59m	richer	Low	Low	yes	High
CM7	2	757	3	2	456452	10	No	35-49	Ever married	Primary	employed	Average	Yes	Average	Yes	No	No	Less than 5	Home	Less th 6 m	Greater than24	More than 4	Single	Less 6m	middle	Low	Low	yes	High
ET7	2	136	2	2	1430241	8		25-34	Married	Primary			No		No	Yes		More than 5	Institution	More than 24m	Greater than24	2-3	Single	24-59m	richer	Low	Low	yes	High
GA7	2	11	4	2	118885	1	No	25-34	Unmarried	No education	Unemployed	Large	Yes	Large	Yes	No	No	Less than 5	Home	6-24m		one	Single	6-23m	poorer	Low	Low	yes	High
SL7	3	267	2	3	354708	6	No	25-34	Married	No education	Unemployed	Average	Yes	Average	Yes	No	No		Home	More than 24m	Greater than24	2-3	Single	24-59m	middle	Low	Low	yes	High
ET7	3	79	2	3	1478099	7		35-49	Married	No education			No		No	Yes		Less than 5	Institution	More than 24m	Greater than24	2-3	Single	24-59m	richer	Low	Low	yes	High
SL7	3	113	2	3	354708	6	No	25-34	Married	No education	employed	Large	Yes	Large	Yes	No	No		Institution	More than 24m	Greater than24	More than 4	Single	24-59m	middle	Low	Low	yes	High
SL7	3	152	2	3	354708	6		35-49	Married	No education	employed	Average	No	Average	No	No	No	More than 5	Institution	More than 24m	Greater than24	More than 4	Single	6-23m	poorer	Low	Low	NO	High
CM7	3	1005	8	3	869690	10	No	25-34	Ever married	Secondar and higher	employed	Smaller than average	Yes	Smaller than average	Yes	Yes	No	More than 5	Institution	More than 24m	Greater than24	More than 4	Single	6-23m	middle	Low	Low	yes	High
CM7	3	478	8	3	869690	10		25-34	Unmarried	Secondar and higher	Unemployed	Average	Yes	Average	Yes	Yes	Yes	Less than 5	Home	More than 24m		one	Single	6-23m	richer	Low	Low	yes	High
ET7	3	196	2	3	1478099	7	No	35-49	Married	No education			No		No	Yes		More than 5	Institution	6-24m	Greater than24	More than 4	Single	6-23m	richer	Low	Low	yes	High
CM7	3	957	2	3	869690	10	Yes	15-24	Ever married	Secondar and higher	employed	Large	Yes	Large	Yes	Yes	No	Less than 5	Home	6-24m		one	Single	6-23m	richer	Low	Low	yes	High
ET7	3	14	1	3	1478099	7		15-24	Ever married	Primary			No		No	No		More than 5	Home	More than 24m		one	Single	24-59m	richer	Low	Low	yes	High
CM7	3	368	9	3	869690	10	No	25-34	Ever married	Secondar and higher	Unemployed	Large	Yes	Large	Yes	Yes	No		Institution	More than 24m		one	Single	24-59m	middle	Low	Low	yes	High
CM7	3	368	9	3	869690	10	No	25-34	Ever married	Secondar and higher	Unemployed	Smaller than average	Yes	Smaller than average	Yes	Yes	No	Less than 5	Institution	More than 24m	Less than 24	2-3	Single	6-23m	middle	Low	Low	yes	High
CM7	3	1072	2	3	869690	10		15-24	Ever married	Secondar and higher	employed	Average	No	Average	No	No	No	More than 5	Institution	More than 24m		one	Single	24-59m	middle	Low	Low	NO	High
CM7	3	1038	13	3	869690	10		25-34	Ever married	Secondar and higher	employed	Average	No	Average	No	Yes	No	No visits	Institution	More than 24m	Greater than24	More than 4	Twin	24-59m	middle	Low	Low	yes	High
GH8	3	38	2	3	1258696	11	No	35-49	Unmarried	Secondar and higher	Unemployed	Average	No	Average	No	Yes	No	More than 5	Institution	No beast feed	Greater than24	2-3	Single	Less 6m	richer	Low	Low	yes	High
GA7	3	10	2	3	601438	7		35-49	Unmarried	Secondar and higher	employed	Average	No	Average	No	Yes	Yes	Less than 5	Institution	More than 24m	Greater than24	2-3	Single	24-59m	richer	Low	Low	yes	High
GA7	3	13	5	3	601438	7		15-24	Unmarried	Secondar and higher	Unemployed	Average	Yes	Average	Yes	Yes	No	Less than 5	Institution	More than 24m		2-3	Twin	24-59m	middle	Low	Low	yes	High
CM7	3	62	3	3	869690	10		35-49	Ever married	Primary	employed	Large	No	Large	No	No	No		Institution	More than 24m	Greater than24	More than 4	Single	24-59m	middle	Low	Low	NO	High
GA7	3	24	1	3	601438	7	No	35-49	Ever married	Secondar and higher	Unemployed	Average	No	Average	No	Yes	Yes	Less than 5	Institution	Less th 6 m	Greater than24	2-3	Single	Less 6m	poorer	Low	Low	yes	High
GA7	3	27	2	3	601438	7	Yes	15-24	Unmarried	Secondar and higher	Unemployed	Average	No	Average	No	Yes	No	Less than 5	Institution	More than 24m	Greater than24	2-3	Single	6-23m	poorer	Low	Low	yes	High
GH8	3	31	2	3	1258696	11		35-49	Married	Secondar and higher	employed		No		No	Yes	No				Less than 24	More than 4	Single	24-59m	richer	Low	Low	yes	High
CM7	3	191	2	3	869690	10	No	25-34	Ever married	Secondar and higher	employed	Large	No	Large	No	No	No	Less than 5	Institution	More than 24m	Greater than24	More than 4	Single	6-23m	middle	Low	Low	NO	High
CM7	3	369	3	3	869690	10		15-24	Ever married	Primary	Unemployed	Average	No	Average	No	Yes	No	More than 5	Institution	More than 24m		one	Single	24-59m	poorer	Low	Low	yes	High
CM7	3	368	5	3	869690	10		25-34	Ever married	Secondar and higher	employed	Large	Yes	Large	Yes	Yes	No	More than 5	Institution	More than 24m	Greater than24	More than 4	Single	24-59m	middle	Low	Low	yes	High
CM7	3	1038	4	3	869690	10		25-34	Ever married	Secondar and higher	employed	Average	No	Average	No	Yes	Yes	More than 5	Home	More than 24m	Greater than24	2-3	Single	24-59m	middle	Low	Low	yes	High
ET7	3	204	2	3	1478099	7	No	25-34	Married	Secondar and higher			No		No	Yes			Institution	More than 24m	Greater than24	2-3	Single	24-59m	richer	Low	Low	yes	High
CM7	3	896	6	3	869690	10		25-34	Married	Primary	employed	Smaller than average	Yes	Smaller than average	Yes	Yes	No	Less than 5	Institution	More than 24m	Greater than24	2-3	Single	24-59m	middle	Low	Low	yes	High
CM7	3	369	2	3	869690	10	No	35-49	Ever married	Primary	employed	Large	No	Large	No	Yes	No	More than 5	Home	More than 24m	Greater than24	More than 4	Single	6-23m	poorer	Low	Low	yes	High
CM7	3	1038	3	3	869690	10	No	15-24	Ever married	Secondar and higher	employed	Average	No	Average	No	Yes	Yes	Less than 5	Institution	6-24m		one	Single	6-23m	middle	Low	Low	yes	High
GH8	3	12	2	3	1258696	11	No	25-34	Unmarried	Secondar and higher	employed	Smaller than average	No	Smaller than average	No	Yes	No	More than 5	Institution	More than 24m	Greater than24	2-3	Single	6-23m	richer	Low	Low	yes	High
GA7	3	13	3	3	601438	7	Yes	15-24	Unmarried	Primary	Unemployed	Average	Yes	Average	Yes	Yes	No	Less than 5	Institution	More than 24m	Greater than24	2-3	Single	6-23m	middle	Low	Low	yes	High
CM7	3	932	7	3	869690	10	No	25-34	Ever married	Primary	employed	Average	Yes	Average	Yes	Yes	No	Less than 5	Institution	More than 24m		one	Single	6-23m	richer	Low	Low	yes	High
GA7	3	14	2	3	601438	7	Yes	25-34	Ever married	Secondar and higher	Unemployed	Large	No	Large	No	Yes	No		Institution	More than 24m	Greater than24	More than 4	Single	24-59m	richer	Low	Low	yes	High
CM7	3	478	2	3	869690	10		25-34	Ever married	Secondar and higher	employed	Average	Yes	Average	Yes	Yes	Yes		Institution	More than 24m	Greater than24	2-3	Single	24-59m	richer	Low	Low	yes	High
SL7	3	230	2	3	354708	6	Yes	15-24	Married	No education	Unemployed	Average	No	Average	No	No	No	More than 5	Institution	6-24m		one	Single	6-23m	middle	Low	Low	NO	High
CM7	3	724	9	3	869690	10		35-49	Ever married	Primary	employed	Large	Yes	Large	Yes	No	No	Less than 5	Institution	More than 24m	Greater than24	More than 4	Single	24-59m	poorer	Low	Low	yes	High
CM7	3	62	3	3	869690	10		35-49	Ever married	Primary	employed	Large	No	Large	No	No	No	Less than 5	Institution	More than 24m	Greater than24	More than 4	Single	24-59m	middle	Low	Low	NO	High
GA7	3	13	5	3	601438	7		15-24	Unmarried	Secondar and higher	Unemployed	Average	Yes	Average	Yes	Yes	No		Institution	More than 24m		one	Twin	24-59m	middle	Low	Low	yes	High
CM7	3	896	3	3	869690	10	No	15-24	Unmarried	Primary	employed	Smaller than average	Yes	Smaller than average	Yes	Yes	No	Less than 5	Institution	More than 24m	Less than 24	2-3	Single	6-23m	middle	Low	Low	yes	High
CM7	3	1007	3	3	869690	10	No	15-24	Ever married	Secondar and higher	employed	Smaller than average	No	Smaller than average	No	Yes	No		Institution	More than 24m	Greater than24	2-3	Single	24-59m	middle	Low	Low	yes	High
SL7	3	167	1	3	354708	6	No	35-49	Married	No education	employed	Large	Yes	Large	Yes	No	No	More than 5	Institution	Less th 6 m	Greater than24	More than 4	Single	Less 6m	richer	Low	Low	yes	High
GH8	3	109	2	3	1258696	11	Yes	25-34	Married	Secondar and higher	employed	Average	Yes	Average	Yes	Yes	No	More than 5	Institution	6-24m	Greater than24	More than 4	Single	6-23m	richer	Low	Low	yes	High
SL7	3	113	2	3	354708	6	No	25-34	Married	No education	employed	Average	Yes	Average	Yes	No	No	More than 5	Institution	Less th 6 m	Greater than24	More than 4	Single	Less 6m	middle	Low	Low	yes	High
ET7	3	196	2	3	1478099	7	No	35-49	Married	No education			No		No	Yes			Institution	More than 24m	Greater than24	More than 4	Single	24-59m	richer	Low	Low	yes	High
ET7	3	36	2	3	1478099	7	No	25-34	Married	Secondar and higher			Yes		Yes	Yes		More than 5	Institution	6-24m	Greater than24	2-3	Single	6-23m	richer	Low	Low	yes	High
GA7	3	2	2	3	601438	7		15-24	Ever married	Secondar and higher	Unemployed	Average	No	Average	No	Yes	No	Less than 5	Institution	More than 24m	Greater than24	2-3	Single	24-59m	middle	Low	Low	yes	High
CM7	3	932	8	3	869690	10	No	25-34	Unmarried	Secondar and higher	employed	Average	Yes	Average	Yes	Yes	No	More than 5	Institution	More than 24m		one	Single	6-23m	richer	Low	Low	yes	High
CM7	3	1005	2	3	869690	10	No	25-34	Ever married	Primary	employed	Average	Yes	Average	Yes	Yes	No	Less than 5	Institution	More than 24m	Greater than24	2-3	Single	6-23m	middle	Low	Low	yes	High
GA7	3	19	2	3	601438	7		25-34	Ever married	Secondar and higher	employed	Average	Yes	Average	Yes	Yes	Yes	Less than 5	Institution	More than 24m	Greater than24	More than 4	Single	24-59m	middle	Low	Low	yes	High
ET7	3	211	2	3	1478099	7	No	25-34	Married	Primary			No		No	Yes		Less than 5	Institution	Less th 6 m	Greater than24	More than 4	Single	Less 6m	richer	Low	Low	yes	High
CM7	3	715	12	3	869690	10		25-34	Married	Primary	employed	Average	Yes	Average	Yes	Yes	No	Less than 5	Institution	More than 24m	Greater than24	2-3	Single	24-59m	richer	Low	Low	yes	High
CM7	3	845	3	3	869690	10	No	25-34	Ever married	Primary	employed	Large	No	Large	No	No	No		Institution	More than 24m	Greater than24	2-3	Single	24-59m	middle	Low	Low	NO	High
SL7	3	90	10	3	354708	6		25-34	Married	No education	employed	Large	Yes	Large	Yes	No	No		Institution	More than 24m	Greater than24	More than 4	Single	24-59m	richer	Low	Low	yes	High
ZA7	3	65	1	3	560815	10	Yes	25-34	Ever married	Secondar and higher	Unemployed	Average	No	Average	No	No	No	More than 5	Institution	More than 24m	Greater than24	2-3	Single	6-23m	poorer	Low	Low	NO	High
SL7	3	267	2	3	354708	6	No	25-34	Married	No education	Unemployed	Average	Yes	Average	Yes	No	No	More than 5	Institution	6-24m	Less than 24	2-3	Single	6-23m	middle	Low	Low	yes	High
CM7	3	1139	3	3	869690	10		15-24	Married	Primary	employed	Smaller than average	Yes	Smaller than average	Yes	No	No	Less than 5	Institution	More than 24m		one	Single	24-59m	middle	Low	Low	yes	High
GA7	3	31	2	3	601438	7		25-34	Ever married	Secondar and higher	Unemployed	Average	No	Average	No	Yes	Yes	More than 5	Institution	More than 24m		one	Single	24-59m	middle	Low	Low	yes	High
ET7	3	21	2	3	1478099	7	No	25-34	Married	Secondar and higher			No		No	Yes		Less than 5	Institution	6-24m	Less than 24	2-3	Single	6-23m	richer	Low	Low	yes	High
CM7	3	1005	8	3	869690	10	No	25-34	Ever married	Secondar and higher	employed	Large	Yes	Large	Yes	Yes	No		Institution	More than 24m	Greater than24	2-3	Single	24-59m	middle	Low	Low	yes	High
CM7	3	756	5	3	869690	10		15-24	Ever married	Primary	employed	Smaller than average	Yes	Smaller than average	Yes	No	Yes	Less than 5	Institution	More than 24m	Greater than24	2-3	Single	24-59m	poorer	Low	Low	yes	High
SL7	3	27	2	3	354708	6		25-34	Married	No education	employed	Smaller than average	Yes	Smaller than average	Yes	No	No	Less than 5	Institution	More than 24m	Less than 24	2-3	Single	24-59m	poorer	Low	Low	yes	High
SL7	3	27	5	3	354708	6		25-34	Unmarried	No education	Unemployed	Average	Yes	Average	Yes	No	No	More than 5	Institution	More than 24m		one	Single	24-59m	poorer	Low	Low	yes	High
SL7	3	90	10	3	354708	6		25-34	Married	No education	employed	Smaller than average	Yes	Smaller than average	Yes	No	No	Less than 5	Institution	6-24m	Greater than24	More than 4	Single	6-23m	richer	Low	Low	yes	High
SL7	3	15	3	3	354708	6	No	25-34	Married	No education	employed	Large	No	Large	No	No	No		Institution	More than 24m	Greater than24	More than 4	Single	24-59m	poorer	Low	Low	NO	High
CM7	3	814	11	3	869690	10		15-24	Unmarried	Secondar and higher	Unemployed	Average	No	Average	No	Yes	No	Less than 5	Institution	More than 24m		one	Single	24-59m	middle	Low	Low	yes	High
CM7	3	1038	12	3	869690	10		15-24	Unmarried	Secondar and higher	Unemployed	Average	Yes	Average	Yes	Yes	Yes	Less than 5	Institution	More than 24m		one	Single	24-59m	middle	Low	Low	yes	High
CM7	3	1038	13	3	869690	10		25-34	Ever married	Secondar and higher	employed	Large	No	Large	No	Yes	No		Institution	More than 24m	Greater than24	More than 4	Twin	24-59m	middle	Low	Low	yes	High
CM7	3	665	2	3	869690	10		15-24	Ever married	Secondar and higher	employed	Large	Yes	Large	Yes	No	Yes	More than 5	Institution	More than 24m		one	Single	24-59m	middle	Low	Low	yes	High
SL7	3	167	1	3	354708	6	No	35-49	Married	No education	employed	Large	Yes	Large	Yes	No	No		Institution	More than 24m	Greater than24	More than 4	Single	24-59m	richer	Low	Low	yes	High
SL7	3	15	3	3	354708	6	No	25-34	Married	No education	employed	Large	No	Large	No	No	No	More than 5	Institution	6-24m	Greater than24	More than 4	Single	6-23m	poorer	Low	Low	NO	High
CM7	3	552	3	3	869690	10	No	15-24	Unmarried	Secondar and higher	Unemployed	Average	No	Average	No	No	No	Less than 5	Institution	More than 24m		one	Single	6-23m	middle	Low	Low	NO	High
ZA7	3	2	2	3	560815	10	No	35-49	Married	Secondar and higher	Unemployed	Average	No	Average	No	No	No	Less than 5	Institution	6-24m	Greater than24	More than 4	Single	6-23m	poorer	Low	Low	NO	High
SL7	3	260	2	3	354708	6	No	25-34	Married	No education	employed	Average	No	Average	No	No	No	More than 5	Institution	Less th 6 m	Greater than24	More than 4	Single	Less 6m	middle	Low	Low	NO	High
SL7	3	27	2	3	354708	6		25-34	Married	No education	employed	Average	Yes	Average	Yes	No	No		Institution	More than 24m	Greater than24	2-3	Single	24-59m	poorer	Low	Low	yes	High
CM7	3	814	4	3	869690	10	No	15-24	Unmarried	Secondar and higher	Unemployed	Large	No	Large	No	Yes	No	Less than 5	Institution	More than 24m		one	Single	6-23m	middle	Low	Low	yes	High
CM7	3	478	2	3	869690	10		25-34	Ever married	Secondar and higher	employed	Average	Yes	Average	Yes	Yes	Yes	Less than 5	Institution	More than 24m	Less than 24	More than 4	Single	24-59m	richer	Low	Low	yes	High
ET7	3	72	2	3	1478099	7	No	25-34	Married	Secondar and higher			No		No	Yes		More than 5	Institution	6-24m		one	Single	6-23m	richer	Low	Low	yes	High
GH8	3	148	1	3	1258696	11		25-34	Ever married	Secondar and higher	Unemployed		Yes		Yes	Yes	No				Greater than24	2-3	Single	24-59m	richer	Low	Low	yes	High
ET7	3	94	2	3	1478099	7		15-24	Married	Secondar and higher			No		No	Yes		Less than 5	Institution	More than 24m		one	Single	24-59m	richer	Low	Low	yes	High
GH8	3	77	1	3	1258696	11	Yes	25-34	Married	Secondar and higher	employed	Large	No	Large	No	Yes	No	More than 5	Institution	More than 24m		one	Single	6-23m	richer	Low	Low	yes	High
GA7	3	27	2	3	601438	7	Yes	15-24	Unmarried	Secondar and higher	Unemployed	Average	No	Average	No	Yes	No		Institution	More than 24m		one	Single	24-59m	poorer	Low	Low	yes	High
CM7	3	845	3	3	869690	10	No	25-34	Ever married	Primary	employed	Large	No	Large	No	No	No	Less than 5	Institution	6-24m	Greater than24	More than 4	Single	6-23m	middle	Low	Low	NO	High
SL7	3	158	2	3	354708	6	No	15-24	Married	Secondar and higher	employed	Large	No	Large	No	No	No	More than 5	Institution	More than 24m		one	Single	6-23m	middle	Low	Low	NO	High
ET7	3	218	1	3	1478099	7	No	15-24	Ever married	Primary			No		No	No		Less than 5	Institution	6-24m		one	Single	6-23m	richer	Low	Low	yes	High
SL7	3	23	2	3	354708	6	No	15-24	Married	Secondar and higher	employed	Smaller than average	No	Smaller than average	No	No	No	More than 5	Institution	Less th 6 m		one	Single	Less 6m	middle	Low	Low	NO	High
SL7	3	123	2	3	354708	6		25-34	Married	Secondar and higher	employed	Smaller than average	Yes	Smaller than average	Yes	No	No	More than 5	Institution	More than 24m		one	Single	24-59m	richer	Low	Low	yes	High
CM7	3	712	6	3	869690	10		25-34	Unmarried	Secondar and higher	employed	Average	Yes	Average	Yes	Yes	No	Less than 5	Institution	More than 24m		2-3	Twin	6-23m	richer	Low	Low	yes	High
SL7	3	23	1	3	354708	6	No	35-49	Ever married	No education	employed	Smaller than average	No	Smaller than average	No	No	No	More than 5	Institution	6-24m	Greater than24	More than 4	Single	6-23m	middle	Low	Low	NO	High
CM7	3	896	3	3	869690	10	No	15-24	Unmarried	Primary	employed	Large	Yes	Large	Yes	Yes	No		Institution	More than 24m		one	Single	24-59m	middle	Low	Low	yes	High
CM7	3	1007	4	3	869690	10		15-24	Unmarried	Secondar and higher	employed	Smaller than average	No	Smaller than average	No	Yes	No		Institution	More than 24m		one	Single	24-59m	middle	Low	Low	yes	High
ET7	3	204	2	3	1478099	7	No	25-34	Married	Secondar and higher			No		No	Yes		Less than 5	Institution	6-24m	Greater than24	2-3	Single	6-23m	richer	Low	Low	yes	High
GH8	3	57	1	3	1258696	11		25-34	Ever married	Secondar and higher	Unemployed	Large	No	Large	No	Yes	No	More than 5	Institution	More than 24m		one	Single	24-59m	richer	Low	Low	yes	High
CM7	3	879	3	3	869690	10		15-24	Unmarried	Secondar and higher	Unemployed	Average	Yes	Average	Yes	Yes	No	Less than 5	Institution	More than 24m		one	Single	24-59m	middle	Low	Low	yes	High
GA7	3	21	2	3	601438	7		15-24	Ever married	Secondar and higher	employed	Average	Yes	Average	Yes	Yes	No	Less than 5	Institution	More than 24m	Greater than24	2-3	Single	24-59m	poorer	Low	Low	yes	High
GH8	3	168	2	3	1258696	11		25-34	Ever married	Secondar and higher	employed	Average	Yes	Average	Yes	No	No	More than 5	Institution	More than 24m		one	Single	24-59m	poorer	Low	Low	yes	High
GH8	3	109	2	3	1258696	11	Yes	25-34	Married	Secondar and higher	employed		Yes		Yes	Yes	No				Less than 24	More than 4	Single	24-59m	richer	Low	Low	yes	High
CM7	3	191	2	3	869690	10	No	25-34	Ever married	Secondar and higher	employed	Average	No	Average	No	No	No		Institution	More than 24m	Greater than24	2-3	Single	24-59m	middle	Low	Low	NO	High
SL7	3	27	3	3	354708	6	No	15-24	Married	No education	employed	Average	Yes	Average	Yes	No	No	More than 5	Institution	6-24m	Greater than24	2-3	Single	6-23m	poorer	Low	Low	yes	High
CM7	3	1007	3	3	869690	10	No	15-24	Ever married	Secondar and higher	employed	Large	No	Large	No	Yes	No	Less than 5	Institution	6-24m	Less than 24	2-3	Single	6-23m	middle	Low	Low	yes	High
CM7	3	552	2	3	869690	10		35-49	Ever married	Primary	employed	Average	No	Average	No	No	Yes	Less than 5	Institution	More than 24m	Greater than24	More than 4	Single	24-59m	middle	Low	Low	yes	High
CM7	3	1007	4	3	869690	10		15-24	Unmarried	Secondar and higher	employed	Average	No	Average	No	Yes	No	More than 5	Institution	More than 24m	Greater than24	2-3	Single	6-23m	middle	Low	Low	yes	High
ET7	3	211	2	3	1478099	7	No	25-34	Married	Primary			No		No	Yes			Institution	More than 24m	Greater than24	More than 4	Single	24-59m	richer	Low	Low	yes	High
GA7	3	14	2	3	601438	7	Yes	25-34	Ever married	Secondar and higher	Unemployed	Average	No	Average	No	Yes	No	More than 5	Institution	Less th 6 m	Greater than24	More than 4	Single	Less 6m	richer	Low	Low	yes	High
ZA7	3	56	3	3	560815	10		35-49	Ever married	Primary	Unemployed	Large	Yes	Large	Yes	Yes	No	Less than 5	Institution		Greater than24	More than 4	Single	24-59m	poorer	Low	Low	yes	High
SL7	3	152	2	3	354708	6		35-49	Married	No education	employed	Average	No	Average	No	No	No		Institution	More than 24m	Greater than24	2-3	Single	24-59m	poorer	Low	Low	NO	High
CM7	3	1038	11	3	869690	10		25-34	Ever married	Primary	employed	Average	Yes	Average	Yes	Yes	No	Less than 5	Institution	More than 24m		one	Single	24-59m	middle	Low	Low	yes	High
ET7	3	65	1	3	1478099	7		35-49	Ever married	No education			No		No	Yes		More than 5	Institution	More than 24m	Greater than24	2-3	Single	24-59m	richer	Low	Low	yes	High
ET7	3	57	2	3	1478099	7		15-24	Married	Primary			No		No	Yes		Less than 5	Institution	More than 24m		one	Single	24-59m	richer	Low	Low	yes	High
ET7	3	21	2	3	1478099	7	No	25-34	Married	Secondar and higher			No		No	Yes			Institution	More than 24m	Greater than24	2-3	Single	24-59m	richer	Low	Low	yes	High
CM7	3	712	6	3	869690	10		25-34	Unmarried	Secondar and higher	employed	Smaller than average	Yes	Smaller than average	Yes	Yes	No		Institution	More than 24m		one	Twin	6-23m	richer	Low	Low	yes	High
SL7	4	248	2	4	319839	8	No	25-34	Married	No education	employed	Average	No	Average	No	No	No		Home	More than 24m	Greater than24	2-3	Single	24-59m	poorer	High	High	NO	Low
SL7	4	275	1	4	319839	8	No	25-34	Married	No education	employed	Average	No	Average	No	No	No		Institution	More than 24m	Greater than24	More than 4	Twin	6-23m	poorer	High	High	NO	Low
SL7	4	248	2	4	319839	8	No	25-34	Married	No education	employed	Smaller than average	No	Smaller than average	No	No	No	Less than 5	Home	No beast feed	Greater than24	2-3	Single	Less 6m	poorer	High	High	NO	Low
SL7	4	109	3	4	319839	8		25-34	Married	No education	employed	Average	No	Average	No	No	No	Less than 5	Institution	More than 24m	Greater than24	2-3	Single	24-59m	poorer	High	High	NO	Low
GH8	4	49	2	4	1301089	11	Yes	15-24	Ever married	Secondar and higher	Unemployed	Average	No	Average	No	No	No	More than 5	Institution	Less th 6 m		one	Single	Less 6m	poorer	High	High	NO	Low
SL7	4	136	2	4	319839	8	No	15-24	Married	No education	employed	Smaller than average	No	Smaller than average	No	No	No		Home	More than 24m		one	Single	24-59m	poorer	High	High	NO	Low
GH8	4	132	2	4	1301089	11		35-49	Married	Primary	employed		No		No	No	No				Greater than24	More than 4	Single	24-59m	poorer	High	High	NO	Low
SL7	4	36	2	4	319839	8	No	35-49	Married	No education	Unemployed	Average	Yes	Average	Yes	No	No		Home	More than 24m		one	Single	24-59m	poorer	High	High	yes	Low
GA7	4	9	4	4	1310426	9		15-24	Unmarried	Secondar and higher	Unemployed	Smaller than average	No	Smaller than average	No	Yes	No	Less than 5	Institution	More than 24m		one	Single	24-59m	richer	High	High	yes	Low
SL7	4	145	2	4	319839	8		15-24	Married	No education	employed	Smaller than average	No	Smaller than average	No	No	No	More than 5	Institution	More than 24m	Greater than24	2-3	Single	24-59m	poorer	High	High	NO	Low
SL7	4	109	1	4	319839	8		35-49	Married	No education	employed	Smaller than average	No	Smaller than average	No	No	No	Less than 5	Home	More than 24m	Greater than24	2-3	Single	24-59m	poorer	High	High	NO	Low
ET7	4	42	2	4	1317036	8		35-49	Married	Primary			No		No	Yes		More than 5	Institution	More than 24m	Less than 24	More than 4	Single	6-23m	richer	High	High	yes	Low
GH8	4	11	3	4	1301089	11	No	15-24	Unmarried	Secondar and higher	Unemployed	Average	Yes	Average	Yes	Yes	Yes	More than 5	Institution	Less th 6 m		one	Single	Less 6m	richer	High	High	yes	Low
SL7	4	145	2	4	319839	8		15-24	Married	No education	employed	Average	No	Average	No	No	No		Home	More than 24m		one	Single	24-59m	poorer	High	High	NO	Low
GH8	4	113	2	4	1301089	11	No	25-34	Married	No education	employed	Average	No	Average	No	No	No	More than 5	Institution	Less th 6 m	Greater than24	2-3	Single	Less 6m	middle	High	High	NO	Low
SL7	4	268	1	4	319839	8	No	35-49	Married	No education	Unemployed	Average	Yes	Average	Yes	No	No	Less than 5	Institution	Less th 6 m	Greater than24	More than 4	Single	Less 6m	middle	High	High	yes	Low
SL7	4	17	2	4	319839	8	No	35-49	Married	Primary	employed	Smaller than average	Yes	Smaller than average	Yes	Yes	No	Less than 5	Home	6-24m	Greater than24	More than 4	Single	6-23m	poorer	High	High	yes	Low
GH8	4	119	2	4	1301089	11	No	25-34	Married	Primary	employed	Large	Yes	Large	Yes	Yes	No	More than 5	Institution	6-24m	Greater than24	2-3	Single	6-23m	richer	High	High	yes	Low
GA7	4	31	2	4	1310426	9	Yes	35-49	Ever married	Secondar and higher	employed	Large	Yes	Large	Yes	Yes	No	More than 5	Institution	More than 24m	Greater than24	More than 4	Single	6-23m	middle	High	High	yes	Low
GA7	4	13	2	4	1310426	9		15-24	Ever married	Secondar and higher	employed	Large	Yes	Large	Yes	Yes	No	Less than 5	Institution	More than 24m	Greater than24	2-3	Single	24-59m	richer	High	High	yes	Low
GH8	4	113	2	4	1301089	11	No	25-34	Married	No education	employed		No		No	No	No				Greater than24	2-3	Single	24-59m	middle	High	High	NO	Low
SL7	4	246	3	4	319839	8		15-24	Married	No education	employed	Average	Yes	Average	Yes	No	No	Less than 5	Home	More than 24m	Greater than24	2-3	Single	24-59m	poorer	High	High	yes	Low
GA7	4	26	2	4	1310426	9		25-34	Ever married	Secondar and higher	employed	Average	No	Average	No	No	No	More than 5	Institution	More than 24m	Greater than24	2-3	Single	24-59m	middle	High	High	NO	Low
GA7	4	12	2	4	1310426	9	Yes	35-49	Married	Secondar and higher	Unemployed	Smaller than average	Yes	Smaller than average	Yes	Yes	Yes	More than 5	Institution	More than 24m	Greater than24	2-3	Single	6-23m	richer	High	High	yes	Low
GH8	4	81	3	4	1301089	11	No	25-34	Married	Secondar and higher	Unemployed		Yes		Yes	Yes	No				Greater than24	2-3	Single	24-59m	middle	High	High	yes	Low
SL7	4	275	1	4	319839	8	No	25-34	Married	No education	employed	Smaller than average	No	Smaller than average	No	No	No		Home	More than 24m	Greater than24	2-3	Single	24-59m	poorer	High	High	NO	Low
GH8	4	30	1	4	1301089	11		25-34	Ever married	Secondar and higher	employed	Average	No	Average	No	No	No	More than 5	Institution	More than 24m	Greater than24	2-3	Single	24-59m	middle	High	High	NO	Low
ZA7	4	96	2	4	513611	7		25-34	Unmarried	Secondar and higher	Unemployed	Large	No	Large	No	Yes	No	Less than 5	Institution	More than 24m	Greater than24	2-3	Single	24-59m	poorer	High	High	yes	Low
GA7	4	17	2	4	1310426	9		25-34	Ever married	Secondar and higher	Unemployed	Average	No	Average	No	Yes	No		Institution	More than 24m	Less than 24	More than 4	Single	24-59m	poorer	High	High	yes	Low
SL7	4	101	2	4	319839	8	No	35-49	Married	No education	employed	Smaller than average	No	Smaller than average	No	No	No	Less than 5	Home	No beast feed	Greater than24	More than 4	Single	Less 6m	poorer	High	High	NO	Low
GA7	4	17	2	4	1310426	9		25-34	Ever married	Secondar and higher	Unemployed	Large	No	Large	No	Yes	No	More than 5	Institution	More than 24m	Greater than24	More than 4	Single	6-23m	poorer	High	High	yes	Low
ET7	4	126	1	4	1317036	8	No	25-34	Married	Primary			No		No	Yes		Less than 5	Institution	6-24m	Greater than24	2-3	Single	6-23m	richer	High	High	yes	Low
SL7	4	133	3	4	319839	8	No	25-34	Married	No education	Unemployed	Average	Yes	Average	Yes	No	No	Less than 5	Home	Less th 6 m	Greater than24	More than 4	Single	Less 6m	poorer	High	High	yes	Low
GH8	4	81	3	4	1301089	11	No	25-34	Married	Secondar and higher	Unemployed	Large	Yes	Large	Yes	Yes	No	More than 5	Institution	Less th 6 m	Greater than24	More than 4	Single	Less 6m	middle	High	High	yes	Low
ZA7	4	28	3	4	513611	9		25-34	Unmarried	Secondar and higher	Unemployed	Large	No	Large	No	No	Yes	Less than 5	Institution			one	Single	6-23m	poorer	High	High	yes	Low
GH8	4	68	2	4	1301089	11		35-49	Ever married	Secondar and higher	employed		Yes		Yes	Yes	No				Greater than24	2-3	Single	24-59m	middle	High	High	yes	Low
ZA7	4	8	3	4	513611	9		25-34	Unmarried	Secondar and higher	employed	Large	No	Large	No	No	No	More than 5	Institution	More than 24m		one	Single	24-59m	poorer	High	High	NO	Low
SL7	4	117	3	4	319839	8	No	35-49	Married	No education	employed	Average	Yes	Average	Yes	No	No		Home	More than 24m	Greater than24	2-3	Single	24-59m	poorer	High	High	yes	Low
GA7	4	7	3	4	1310426	9	No	25-34	Ever married	Secondar and higher	Unemployed	Large	Yes	Large	Yes	Yes	Yes	Less than 5	Home	More than 24m	Greater than24	More than 4	Single	6-23m	middle	High	High	yes	Low
SL7	4	275	1	4	319839	8	No	25-34	Married	No education	employed	Average	No	Average	No	No	No	Less than 5	Institution	6-24m	Greater than24	More than 4	Twin	6-23m	poorer	High	High	NO	Low
SL7	4	3	3	4	319839	8	No	15-24	Married	No education	employed	Average	Yes	Average	Yes	No	No	Less than 5	Institution	6-24m		one	Single	6-23m	poorer	High	High	yes	Low
SL7	4	117	2	4	319839	8		35-49	Married	No education	Unemployed	Average	Yes	Average	Yes	No	No	No visits	Home	More than 24m	Less than 24	More than 4	Single	24-59m	poorer	High	High	yes	Low
SL7	4	136	2	4	319839	8	No	15-24	Married	No education	employed	Smaller than average	No	Smaller than average	No	No	No	Less than 5	Institution	6-24m	Less than 24	2-3	Single	6-23m	poorer	High	High	NO	Low
SL7	4	95	2	4	319839	8		35-49	Married	No education	employed	Smaller than average	Yes	Smaller than average	Yes	No	No	More than 5	Home	More than 24m	Greater than24	More than 4	Single	24-59m	poorer	High	High	yes	Low
GH8	4	157	1	4	1301089	11	No	25-34	Unmarried	Secondar and higher	employed	Average	No	Average	No	No	No	More than 5	Home	No beast feed	Greater than24	More than 4	Single	Less 6m	poorer	High	High	NO	Low
GA7	4	13	2	4	1310426	9		15-24	Ever married	Secondar and higher	employed	Average	Yes	Average	Yes	Yes	No		Institution	More than 24m	Greater than24	2-3	Single	24-59m	richer	High	High	yes	Low
SL7	4	250	6	4	319839	8		25-34	Married	No education	employed	Average	Yes	Average	Yes	No	No	Less than 5	Home	More than 24m	Greater than24	2-3	Single	Less 6m	poorer	High	High	yes	Low
GA7	4	12	2	4	1310426	9	Yes	35-49	Married	Secondar and higher	Unemployed	Smaller than average	Yes	Smaller than average	Yes	Yes	Yes		Institution	More than 24m	Greater than24	2-3	Single	24-59m	richer	High	High	yes	Low
GA7	4	7	3	4	1310426	9	No	25-34	Ever married	Secondar and higher	Unemployed	Average	Yes	Average	Yes	Yes	Yes		Institution	More than 24m	Greater than24	More than 4	Single	24-59m	middle	High	High	yes	Low
GH8	4	157	1	4	1301089	11	No	25-34	Unmarried	Secondar and higher	employed	Average	No	Average	No	No	No		Home	More than 24m	Greater than24	2-3	Single	24-59m	poorer	High	High	NO	Low
SL7	4	36	2	4	319839	8	No	35-49	Married	No education	Unemployed	Average	Yes	Average	Yes	No	No	No visits	Home	More than 24m	Greater than24	2-3	Single	Less 6m	poorer	High	High	yes	Low
ET7	4	132	1	4	1317036	8		25-34	Married	Primary			No		No	No		More than 5	Institution	More than 24m	Greater than24	2-3	Single	24-59m	richer	High	High	yes	Low
GH8	4	55	2	4	1301089	11	Yes	25-34	Married	Secondar and higher	employed	Large	Yes	Large	Yes	Yes	No	Less than 5	Institution	6-24m	Greater than24	More than 4	Single	6-23m	middle	High	High	yes	Low
GA7	4	4	1	4	1310426	9		25-34	Ever married	Secondar and higher	employed	Average	No	Average	No	Yes	Yes	More than 5	Institution	More than 24m	Greater than24	2-3	Single	6-23m	richer	High	High	yes	Low
ET7	4	121	1	4	1317036	8	No	25-34	Ever married	Secondar and higher			No		No	Yes		Less than 5	Institution	6-24m		one	Single	6-23m	richer	High	High	yes	Low
ET7	4	137	2	4	1317036	8		25-34	Married	Primary			No		No	Yes		More than 5	Institution	More than 24m	Less than 24	2-3	Single	24-59m	richer	High	High	yes	Low
SL7	4	101	2	4	319839	8	No	35-49	Married	No education	employed	Smaller than average	No	Smaller than average	No	No	No		Home	More than 24m	Greater than24	More than 4	Single	24-59m	poorer	High	High	NO	Low
ET7	4	100	2	4	1317036	8		25-34	Married	Secondar and higher			No		No	Yes		Less than 5	Institution	More than 24m	Greater than24	2-3	Single	24-59m	richer	High	High	yes	Low
GH8	4	43	1	4	1301089	11		25-34	Unmarried	Primary	employed		No		No	No	No				Greater than24	More than 4	Single	24-59m	poorer	High	High	NO	Low
GH8	4	55	2	4	1301089	11	Yes	25-34	Married	Secondar and higher	employed	Average	Yes	Average	Yes	Yes	No		Institution	More than 24m	Greater than24	More than 4	Single	24-59m	middle	High	High	yes	Low
SL7	4	47	4	4	319839	8		15-24	Married	No education	employed	Average	No	Average	No	No	No	Less than 5	Home	More than 24m		one	Single	Less 6m	poorer	High	High	NO	Low
SL7	4	3	2	4	319839	8		25-34	Married	No education	employed	Smaller than average	Yes	Smaller than average	Yes	No	No	Less than 5	Home	More than 24m	Greater than24	2-3	Single	24-59m	poorer	High	High	yes	Low
ZA7	4	8	4	4	513611	9	No	15-24	Unmarried	Secondar and higher	Unemployed	Smaller than average	No	Smaller than average	No	No	No	Less than 5	Home	More than 24m		one	Single	6-23m	poorer	High	High	NO	Low
ET7	4	158	2	4	1317036	8	No	25-34	Married	No education			No		No	Yes		More than 5	Institution	Less th 6 m	Greater than24	2-3	Single	Less 6m	richer	High	High	yes	Low
ET7	4	42	2	4	1317036	8		35-49	Married	Primary			No		No	Yes			Institution	More than 24m	Greater than24	More than 4	Single	24-59m	richer	High	High	yes	Low
ET7	4	89	1	4	1317036	8		25-34	Ever married	Primary			No		No	No		More than 5	Institution	More than 24m		one	Single	24-59m	richer	High	High	yes	Low
SL7	4	117	3	4	319839	8	No	35-49	Married	No education	employed	Average	Yes	Average	Yes	No	No	No visits	Home	More than 24m	Greater than24	More than 4	Single	6-23m	poorer	High	High	yes	Low
GA7	4	31	2	4	1310426	9	Yes	35-49	Ever married	Secondar and higher	employed	Smaller than average	Yes	Smaller than average	Yes	Yes	No		Institution	More than 24m	Greater than24	More than 4	Single	24-59m	middle	High	High	yes	Low
ET7	4	68	1	4	1317036	8		25-34	Ever married	Primary			No		No	Yes		Less than 5	Institution	More than 24m		one	Single	24-59m	richer	High	High	yes	Low
GA7	5	10	2	5	90796	3	No	25-34	Ever married	Secondar and higher	Unemployed	Large	Yes	Large	Yes	Yes	No	Less than 5	Home	6-24m	Greater than24	More than 4	Single	6-23m	poorer	Low	Low	yes	Low
GA7	5	31	1	5	90796	3	No	25-34	Ever married	Secondar and higher	Unemployed	Smaller than average	No	Smaller than average	No	No	No		Institution	More than 24m	Greater than24	More than 4	Single	24-59m	poorer	Low	Low	NO	Low
GH8	5	196	2	5	1258191	11		25-34	Married	Secondar and higher	employed	Large	No	Large	No	No	No	More than 5	Institution	More than 24m	Greater than24	More than 4	Single	24-59m	richer	Low	Low	NO	Low
CM7	5	1060	2	5	769119	7		25-34	Ever married	Primary	employed	Large	No	Large	No	Yes	No	More than 5	Institution	More than 24m	Less than 24	2-3	Single	24-59m	richer	Low	Low	yes	Low
GA7	5	9	2	5	90796	3		35-49	Ever married	Primary	Unemployed	Smaller than average	No	Smaller than average	No	Yes	No	Less than 5	Institution	More than 24m	Greater than24	More than 4	Single	24-59m	poorer	Low	Low	yes	Low
GH8	5	156	2	5	1258191	11		15-24	Ever married	Secondar and higher	employed		Yes		Yes	Yes	No					one	Single	24-59m	middle	Low	Low	yes	Low
GA7	5	3	3	5	90796	3	No	25-34	Unmarried	Primary	Unemployed	Large	No	Large	No	No	No		Home	More than 24m	Greater than24	2-3	Single	24-59m	poorer	Low	Low	NO	Low
ET7	5	45	2	5	1378493	7		15-24	Married	Secondar and higher			No		No	Yes		Less than 5	Institution	More than 24m		one	Single	24-59m	richer	Low	Low	yes	Low
SL7	5	265	2	5	1813684	5		35-49	Ever married	No education	Unemployed	Large	No	Large	No	Yes	No	More than 5	Institution	More than 24m	Greater than24	More than 4	Single	24-59m	richer	Low	Low	yes	Low
ET7	5	11	2	5	1378493	7		35-49	Married	No education			No		No	No		Less than 5	Institution	More than 24m	Greater than24	2-3	Single	24-59m	richer	Low	Low	yes	Low
GA7	5	32	2	5	90796	3	No	25-34	Ever married	Secondar and higher	employed	Average	No	Average	No	No	No	Less than 5	Institution	Less th 6 m	Less than 24	More than 4	Single	Less 6m	poorer	Low	Low	NO	Low
CM7	5	69	3	5	769119	7	No	15-24	Unmarried	Primary	Unemployed	Average	No	Average	No	Yes	No	No visits	Institution	More than 24m		one	Single	6-23m	richer	Low	Low	yes	Low
ET7	5	179	2	5	1378493	7	No	25-34	Married	Secondar and higher			No		No	Yes			Institution	More than 24m		one	Single	24-59m	richer	Low	Low	yes	Low
GA7	5	12	6	5	90796	3	No	25-34	Ever married	Primary	employed	Large	Yes	Large	Yes	No	No	Less than 5	Institution	6-24m	Greater than24	More than 4	Single	6-23m	poorer	Low	Low	yes	Low
GA7	5	32	6	5	90796	3		15-24	Unmarried	No education	Unemployed	Smaller than average	No	Smaller than average	No	No	No	Less than 5	Institution	More than 24m		one	Single	24-59m	poorer	Low	Low	NO	Low
CM7	5	786	1	5	769119	7	No	15-24	Ever married	Secondar and higher	Unemployed	Average	No	Average	No	No	No		Home	More than 24m	Less than 24	2-3	Single	24-59m	middle	Low	Low	NO	Low
GA7	5	10	2	5	90796	3	No	25-34	Ever married	Secondar and higher	Unemployed	Large	Yes	Large	Yes	Yes	No		Home	More than 24m	Greater than24	More than 4	Single	24-59m	poorer	Low	Low	yes	Low
CM7	5	690	2	5	769119	7		35-49	Married	Secondar and higher	employed	Smaller than average	Yes	Smaller than average	Yes	Yes	No	More than 5	Institution	More than 24m	Greater than24	More than 4	Single	24-59m	richer	Low	Low	yes	Low
GA7	5	19	2	5	90796	3		35-49	Ever married	Primary	Unemployed	Large	No	Large	No	No	No	Less than 5	Home	More than 24m	Greater than24	More than 4	Single	24-59m	poorer	Low	Low	NO	Low
GA7	5	1	1	5	90796	3		25-34	Unmarried	No education	employed	Average	No	Average	No	No	No		Institution	More than 24m		one	Single	24-59m	poorer	Low	Low	NO	Low
GA7	5	5	3	5	90796	3		25-34	Unmarried	Primary	Unemployed	Average	No	Average	No	No	No	Less than 5	Institution	More than 24m		one	Single	24-59m	poorer	Low	Low	NO	Low
GA7	5	25	2	5	90796	3		35-49	Ever married	Primary	employed	Large	Yes	Large	Yes	No	No	No visits	Institution	More than 24m	Greater than24	More than 4	Single	24-59m	poorer	Low	Low	yes	Low
CM7	5	322	3	5	769119	7		15-24	Unmarried	Secondar and higher	employed	Average	No	Average	No	Yes	Yes		Institution	More than 24m		one	Single	24-59m	richer	Low	Low	yes	Low
SL7	5	143	2	5	1813684	5		15-24	Married	Secondar and higher	Unemployed	Large	Yes	Large	Yes	Yes	No	More than 5	Institution	More than 24m	Less than 24	2-3	Single	24-59m	richer	Low	Low	yes	Low
GA7	5	17	2	5	90796	3	No	25-34	Ever married	Secondar and higher	Unemployed	Average	No	Average	No	No	No		Institution	More than 24m	Less than 24	More than 4	Single	24-59m	poorer	Low	Low	NO	Low
ET7	5	179	2	5	1378493	7	No	25-34	Married	Secondar and higher			No		No	Yes		Less than 5	Institution	More than 24m	Greater than24	2-3	Single	Less 6m	richer	Low	Low	yes	Low
GA7	5	31	1	5	90796	3	No	25-34	Ever married	Secondar and higher	Unemployed	Large	No	Large	No	No	No	Less than 5	Institution	More than 24m	Greater than24	More than 4	Single	6-23m	poorer	Low	Low	NO	Low
CM7	5	69	2	5	769119	7		35-49	Ever married	Secondar and higher	Unemployed	Average	No	Average	No	Yes	No	Less than 5	Institution	More than 24m	Greater than24	More than 4	Twin	24-59m	richer	Low	Low	yes	Low
CM7	5	322	2	5	769119	7		35-49	Unmarried	Secondar and higher	Unemployed	Large	No	Large	No	Yes	Yes	Less than 5	Institution	More than 24m	Greater than24	More than 4	Single	24-59m	richer	Low	Low	yes	Low
CM7	5	322	3	5	769119	7		15-24	Unmarried	Secondar and higher	employed	Smaller than average	No	Smaller than average	No	Yes	Yes		Institution	More than 24m	Less than 24	More than 4	Single	6-23m	richer	Low	Low	yes	Low
CM7	5	322	3	5	769119	7		15-24	Unmarried	Secondar and higher	employed	Smaller than average	No	Smaller than average	No	Yes	Yes		Institution	More than 24m	Less than 24	2-3	Single	24-59m	richer	Low	Low	yes	Low
GA7	5	17	2	5	90796	3	No	25-34	Ever married	Secondar and higher	Unemployed	Average	No	Average	No	No	No		Institution	More than 24m	Less than 24	More than 4	Single	24-59m	poorer	Low	Low	NO	Low
SL7	5	143	2	5	1813684	5		15-24	Married	Secondar and higher	Unemployed	Large	Yes	Large	Yes	Yes	No		Home	More than 24m		one	Single	24-59m	richer	Low	Low	yes	Low
GA7	5	17	2	5	90796	3	No	25-34	Ever married	Secondar and higher	Unemployed	Large	No	Large	No	No	No	Less than 5	Home	6-24m	Greater than24	More than 4	Single	6-23m	poorer	Low	Low	NO	Low
CM7	5	322	3	5	769119	7		15-24	Unmarried	Secondar and higher	employed	Large	No	Large	No	Yes	Yes		Institution	More than 24m	Less than 24	2-3	Single	24-59m	richer	Low	Low	yes	Low
GA7	5	32	2	5	90796	3	No	25-34	Ever married	Secondar and higher	employed	Large	No	Large	No	No	No		Home	More than 24m	Greater than24	2-3	Single	24-59m	poorer	Low	Low	NO	Low
GA7	5	24	2	5	90796	3		35-49	Ever married	Secondar and higher	Unemployed	Average	No	Average	No	No	No		Institution	More than 24m	Greater than24	More than 4	Single	24-59m	poorer	Low	Low	NO	Low
CM7	5	322	3	5	769119	7		15-24	Unmarried	Secondar and higher	employed	Smaller than average	No	Smaller than average	No	Yes	Yes	Less than 5	Institution	More than 24m	Less than 24	More than 4	Single	Less 6m	richer	Low	Low	yes	Low
ET7	5	185	2	5	1378493	7	No	25-34	Married	Secondar and higher			No		No	Yes		Less than 5	Institution	No beast feed	Greater than24	2-3	Single	Less 6m	richer	Low	Low	yes	Low
CM7	5	304	2	5	769119	7		25-34	Married	Secondar and higher	employed	Average	No	Average	No	Yes	Yes	More than 5	Institution	More than 24m	Greater than24	2-3	Single	24-59m	richer	Low	Low	yes	Low
GA7	5	3	3	5	90796	3	No	25-34	Unmarried	Primary	Unemployed	Average	No	Average	No	No	No	Less than 5	Home	6-24m	Greater than24	2-3	Single	6-23m	poorer	Low	Low	NO	Low
SL7	5	116	4	5	1813684	5		25-34	Married	Secondar and higher	employed	Average	Yes	Average	Yes	Yes	No	More than 5	Institution	More than 24m	Greater than24	2-3	Single	6-23m	richer	Low	Low	yes	Low
GA7	5	22	2	5	90796	3	No	15-24	Ever married	Primary	employed	Average	Yes	Average	Yes	No	No	Less than 5	Institution	Less th 6 m		one	Single	Less 6m	poorer	Low	Low	yes	Low
GA7	5	24	2	5	90796	3		35-49	Ever married	Secondar and higher	Unemployed	Average	No	Average	No	No	No	Less than 5	Home	More than 24m	Greater than24	More than 4	Single	24-59m	poorer	Low	Low	NO	Low
SL7	5	206	2	5	1813684	5		25-34	Married	Primary	employed	Large	Yes	Large	Yes	Yes	No	More than 5	Institution	More than 24m	Greater than24	2-3	Single	24-59m	richer	Low	Low	yes	Low
GH8	5	31	2	5	1258191	11	No	35-49	Ever married	Primary	Unemployed		No		No	Yes	No				Greater than24	More than 4	Single	24-59m	poorer	Low	Low	yes	Low
CM7	5	635	4	5	769119	7		15-24	Unmarried	Secondar and higher	employed	Average	Yes	Average	Yes	Yes	No	Less than 5	Institution	More than 24m		one	Single	24-59m	richer	Low	Low	yes	Low
GA7	5	26	4	5	90796	3	No	25-34	Ever married	Primary	employed	Average	No	Average	No	No	No	No visits	Home	More than 24m		one	Single	6-23m	poorer	Low	Low	NO	Low
CM7	5	69	2	5	769119	7		35-49	Ever married	Secondar and higher	Unemployed	Average	No	Average	No	Yes	No		Institution	More than 24m	Greater than24	More than 4	Twin	24-59m	richer	Low	Low	yes	Low
GH8	5	64	2	5	1258191	11	No	15-24	Ever married	Secondar and higher	employed	Smaller than average	No	Smaller than average	No	Yes	No	More than 5	Home	More than 24m		one	Single	6-23m	middle	Low	Low	yes	Low
ET7	5	199	2	5	1378493	7	Yes	15-24	Married	Secondar and higher			Yes		Yes	Yes		Less than 5	Institution	Less th 6 m		one	Single	Less 6m	richer	Low	Low	yes	Low
ET7	5	145	2	5	1378493	7		25-34	Married	Secondar and higher			No		No	Yes		More than 5	Institution	More than 24m	Greater than24	2-3	Single	24-59m	richer	Low	Low	yes	Low
CM7	5	323	2	5	769119	7	No	25-34	Ever married	Primary	employed	Large	No	Large	No	Yes	No	Less than 5	Institution	More than 24m	Greater than24	2-3	Single	6-23m	richer	Low	Low	yes	Low
ET7	5	125	2	5	1378493	7	No	25-34	Married	Secondar and higher			No		No	Yes		Less than 5	Institution	Less th 6 m	Greater than24	2-3	Single	Less 6m	richer	Low	Low	yes	Low
CM7	5	1091	2	5	769119	7		25-34	Ever married	Secondar and higher	employed	Average	Yes	Average	Yes	Yes	Yes	More than 5	Institution	More than 24m		one	Single	24-59m	richer	Low	Low	yes	Low
CM7	5	786	1	5	769119	7	No	15-24	Ever married	Secondar and higher	Unemployed	Large	No	Large	No	No	No	No visits	Institution	More than 24m	Greater than24	2-3	Single	6-23m	middle	Low	Low	NO	Low
GA7	5	1	1	5	90796	3		25-34	Unmarried	No education	employed	Average	No	Average	No	No	No	Less than 5	Institution	More than 24m	Greater than24	2-3	Single	24-59m	poorer	Low	Low	NO	Low
ET7	5	92	3	5	1378493	7	No	15-24	Unmarried	Secondar and higher			No		No	Yes		Less than 5	Institution	Less th 6 m		one	Single	Less 6m	richer	Low	Low	yes	Low
ET7	5	38	2	5	1378493	7		25-34	Married	Primary			Yes		Yes	Yes		Less than 5	Institution	More than 24m	Greater than24	2-3	Single	24-59m	richer	Low	Low	yes	Low
GH8	5	136	2	5	1258191	11	Yes	35-49	Married	No education	employed	Smaller than average	Yes	Smaller than average	Yes	No	No	More than 5	Institution	6-24m	Greater than24	More than 4	Single	6-23m	poorer	Low	Low	yes	Low
GH8	5	31	2	5	1258191	11	No	35-49	Ever married	Primary	Unemployed	Large	No	Large	No	Yes	No	More than 5	Institution	More than 24m	Greater than24	More than 4	Single	6-23m	poorer	Low	Low	yes	Low
GH8	5	123	2	5	1258191	11		25-34	Married	Secondar and higher	employed		Yes		Yes	Yes	No				Greater than24	More than 4	Single	24-59m	middle	Low	Low	yes	Low
GH8	5	163	2	5	1258191	11		25-34	Ever married	Secondar and higher	employed	Large	Yes	Large	Yes	Yes	No	More than 5	Institution	More than 24m	Greater than24	2-3	Single	24-59m	middle	Low	Low	yes	Low
ET7	5	24	2	5	1378493	7		35-49	Married	Secondar and higher			Yes		Yes	Yes		Less than 5	Institution	More than 24m	Greater than24	More than 4	Single	24-59m	richer	Low	Low	yes	Low
CM7	5	546	1	5	769119	8	No	25-34	Unmarried	Primary	employed	Large	No	Large	No	No	No	Less than 5	Institution	More than 24m	Greater than24	More than 4	Single	6-23m	richer	Low	Low	NO	Low
GA7	6	10	2	6	614243	9	No	25-34	Ever married	Secondar and higher	employed	Average	No	Average	No	Yes	No	Less than 5	Institution	More than 24m	Less than 24	More than 4	Single	6-23m	poorer	High	High	yes	High
GH8	6	89	2	6	1436135	12		25-34	Married	Secondar and higher	employed	Large	Yes	Large	Yes	Yes	No	More than 5	Institution	More than 24m	Greater than24	More than 4	Twin	24-59m	richer	High	High	yes	High
ET7	6	69	2	6	652857	9		35-49	Married	No education			Yes		Yes	No		Less than 5	Home	More than 24m	Greater than24	More than 4	Single	24-59m	poorer	High	High	yes	High
ZA7	6	95	2	6	3148949	7		15-24	Married	Secondar and higher	Unemployed	Large	Yes	Large	Yes	Yes	Yes	Less than 5	Institution	6-24m		one	Single	24-59m	richer	High	High	yes	High
ET7	6	56	1	6	652857	9	No	15-24	Married	No education			No		No	No		No visits	Home	6-24m	Greater than24	2-3	Single	6-23m	poorer	High	High	yes	High
SL7	6	268	2	6	752885	5		35-49	Married	No education	employed	Large	No	Large	No	No	No	More than 5	Institution	More than 24m	Greater than24	More than 4	Single	24-59m	richer	High	High	NO	High
GA7	6	10	2	6	614243	9	No	25-34	Ever married	Secondar and higher	employed	Smaller than average	No	Smaller than average	No	Yes	No		Institution	More than 24m	Greater than24	More than 4	Single	24-59m	poorer	High	High	yes	High
GA7	6	7	2	6	614243	9	No	15-24	Ever married	Secondar and higher	Unemployed	Large	No	Large	No	Yes	No		Institution	More than 24m		one	Single	24-59m	poorer	High	High	yes	High
GA7	6	20	2	6	614243	9	No	25-34	Ever married	Secondar and higher	Unemployed	Large	Yes	Large	Yes	Yes	Yes	More than 5	Institution	6-24m		one	Single	6-23m	middle	High	High	yes	High
GA7	6	2	2	6	614243	9	No	15-24	Ever married	Secondar and higher	Unemployed	Smaller than average	No	Smaller than average	No	Yes	No	More than 5	Institution	6-24m	Greater than24	2-3	Single	6-23m	poorer	High	High	yes	High
GA7	6	28	2	6	614243	9	Yes	25-34	Ever married	Primary	employed	Average	No	Average	No	Yes	Yes	More than 5	Institution	Less th 6 m	Greater than24	2-3	Single	Less 6m	poorer	High	High	yes	High
GA7	6	29	4	6	614243	9		15-24	Ever married	Secondar and higher	Unemployed	Large	No	Large	No	Yes	No	More than 5	Institution	More than 24m		one	Single	24-59m	poorer	High	High	yes	High
ET7	6	9	2	6	652857	9		25-34	Married	No education			No		No	No		No visits	Home	More than 24m	Less than 24	More than 4	Single	24-59m	poorer	High	High	yes	High
ET7	6	99	2	6	652857	9	No	25-34	Married	No education			No		No	No			Home	More than 24m	Greater than24	More than 4	Single	24-59m	poorer	High	High	yes	High
GA7	6	32	2	6	614243	9	No	35-49	Ever married	Secondar and higher	Unemployed	Large	Yes	Large	Yes	Yes	No	More than 5	Institution	More than 24m	Greater than24	More than 4	Single	6-23m	poorer	High	High	yes	High
GA7	6	16	4	6	614243	9	No	15-24	Unmarried	Secondar and higher	Unemployed	Smaller than average	No	Smaller than average	No	Yes	No	Less than 5	Institution	6-24m	Greater than24	2-3	Single	6-23m	poorer	High	High	yes	High
SL7	6	67	2	6	752885	5	No	35-49	Married	No education	Unemployed	Average	No	Average	No	No	No	More than 5	Institution	More than 24m	Greater than24	More than 4	Single	6-23m	richer	High	High	NO	High
GH8	6	25	2	6	1436135	12		15-24	Unmarried	Secondar and higher	Unemployed		Yes		Yes	Yes	No				Greater than24	2-3	Single	24-59m	richer	High	High	yes	High
GA7	6	24	2	6	614243	9		25-34	Ever married	Secondar and higher	Unemployed	Smaller than average	No	Smaller than average	No	Yes	No	Less than 5	Institution	More than 24m		one	Single	24-59m	poorer	High	High	yes	High
SL7	6	10	4	6	752885	5	Yes	25-34	Unmarried	Secondar and higher	employed	Average	Yes	Average	Yes	Yes	No	More than 5	Institution	More than 24m	Greater than24	2-3	Single	6-23m	richer	High	High	yes	High
SL7	6	261	2	6	752885	5		25-34	Married	Secondar and higher	employed	Large	Yes	Large	Yes	Yes	Yes	More than 5	Institution	More than 24m		one	Single	24-59m	richer	High	High	yes	High
GA7	6	30	2	6	614243	9	Yes	25-34	Ever married	Secondar and higher	Unemployed	Large	No	Large	No	Yes	No	More than 5	Institution	More than 24m	Less than 24	2-3	Single	6-23m	poorer	High	High	yes	High
GA7	6	30	2	6	614243	9	Yes	25-34	Ever married	Secondar and higher	Unemployed	Large	No	Large	No	Yes	No		Institution	More than 24m	Greater than24	2-3	Single	24-59m	poorer	High	High	yes	High
ET7	6	6	2	6	652857	9	No	25-34	Married	No education			No		No	No		Less than 5	Home	6-24m	Greater than24	2-3	Single	6-23m	poorer	High	High	yes	High
ET7	6	52	2	6	652857	9	No	25-34	Married	No education			No		No	No			Home	More than 24m	Greater than24	2-3	Single	24-59m	poorer	High	High	yes	High
SL7	6	269	1	6	752885	5	Yes	15-24	Married	Primary	Unemployed	Average	No	Average	No	No	No	More than 5	Home	More than 24m	Greater than24	2-3	Single	6-23m	richer	High	High	NO	High
GH8	6	152	2	6	1436135	12	Yes	15-24	Married	Secondar and higher	employed	Large	Yes	Large	Yes	Yes	No	More than 5	Institution	6-24m		one	Single	6-23m	richer	High	High	yes	High
GA7	6	32	2	6	614243	9	No	35-49	Ever married	Secondar and higher	Unemployed	Large	Yes	Large	Yes	Yes	No		Institution	More than 24m	Greater than24	More than 4	Single	24-59m	poorer	High	High	yes	High
ZA7	6	94	2	6	3148949	7		35-49	Unmarried	Secondar and higher	employed	Average	Yes	Average	Yes	Yes	Yes	More than 5	Institution	More than 24m	Greater than24	2-3	Single	24-59m	richer	High	High	yes	High
SL7	6	212	2	6	752885	5		25-34	Married	No education	employed	Large	No	Large	No	No	No	More than 5	Institution	More than 24m	Greater than24	2-3	Single	24-59m	richer	High	High	NO	High
ET7	6	59	2	6	652857	9	No	15-24	Married	No education			No		No	No			Institution	More than 24m		one	Single	24-59m	poorer	High	High	yes	High
SL7	6	170	6	6	752885	5		15-24	Unmarried	Secondar and higher	Unemployed	Average	Yes	Average	Yes	No	No	More than 5	Institution	More than 24m		one	Single	6-23m	richer	High	High	yes	High
GA7	6	19	1	6	614243	9		25-34	Unmarried	Secondar and higher	employed	Average	No	Average	No	Yes	No	Less than 5	Institution	More than 24m	Greater than24	2-3	Single	24-59m	poorer	High	High	yes	High
ET7	6	46	2	6	652857	9		35-49	Married	No education			No		No	No		No visits	Home	More than 24m	Greater than24	More than 4	Single	24-59m	poorer	High	High	yes	High
ET7	6	56	1	6	652857	9	No	15-24	Married	No education			No		No	No			Home	More than 24m		one	Single	24-59m	poorer	High	High	yes	High
GH8	6	53	7	6	1436135	12	No	15-24	Unmarried	Secondar and higher	employed	Large	Yes	Large	Yes	Yes	No	More than 5	Institution	More than 24m		one	Single	Less 6m	richer	High	High	yes	High
ET7	6	52	2	6	652857	9	No	25-34	Married	No education			No		No	No		Less than 5	Home	6-24m	Greater than24	More than 4	Single	6-23m	poorer	High	High	yes	High
GH8	6	195	2	6	1436135	12		25-34	Married	Secondar and higher	employed		Yes		Yes	Yes	No				Greater than24	2-3	Single	24-59m	richer	High	High	yes	High
SL7	6	73	2	6	752885	5		25-34	Ever married	Secondar and higher	employed	Large	No	Large	No	No	No	More than 5	Institution	More than 24m	Greater than24	More than 4	Single	24-59m	richer	High	High	NO	High
SL7	6	70	2	6	752885	5	Yes	35-49	Married	Primary	employed	Large	No	Large	No	No	No	More than 5	Institution	6-24m	Greater than24	More than 4	Single	6-23m	richer	High	High	NO	High
GH8	6	202	2	6	1436135	12		15-24	Ever married	Primary	employed		Yes		Yes	Yes	No					one	Single	24-59m	richer	High	High	yes	High
ET7	6	6	2	6	652857	9	No	25-34	Married	No education			No		No	No			Institution	More than 24m		one	Single	24-59m	poorer	High	High	yes	High
GA7	6	22	1	6	614243	9	No	25-34	Unmarried	Secondar and higher	Unemployed	Large	No	Large	No	Yes	No	More than 5	Institution	6-24m	Greater than24	2-3	Single	6-23m	poorer	High	High	yes	High
ET7	6	79	2	6	652857	9		25-34	Married	Primary			No		No	No		Less than 5	Home	More than 24m	Greater than24	More than 4	Single	24-59m	poorer	High	High	yes	High
GH8	6	82	5	6	1436135	12	Yes	25-34	Ever married	Secondar and higher	employed	Large	Yes	Large	Yes	Yes	No	Less than 5	Institution	More than 24m		one	Single	6-23m	middle	High	High	yes	High
ET7	6	72	2	6	652857	9		25-34	Married	Primary			No		No	No		Less than 5	Institution	More than 24m	Greater than24	2-3	Single	24-59m	poorer	High	High	yes	High
ET7	6	49	2	6	652857	9	No	15-24	Married	No education			No		No	No		Less than 5	Home	Less th 6 m	Greater than24	2-3	Single	Less 6m	poorer	High	High	yes	High
GA7	6	6	3	6	614243	9		15-24	Unmarried	Secondar and higher	Unemployed	Average	Yes	Average	Yes	Yes	No	More than 5	Institution	More than 24m		one	Single	24-59m	richer	High	High	yes	High
ET7	6	56	1	6	652857	9	No	15-24	Married	No education			No		No	No			Institution	More than 24m	Less than 24	2-3	Single	24-59m	poorer	High	High	yes	High
ET7	6	16	2	6	652857	9		25-34	Married	No education			No		No	No			Institution	More than 24m	Greater than24	2-3	Single	24-59m	poorer	High	High	yes	High
ZA7	6	7	2	6	3148949	7	Yes	15-24	Married	Secondar and higher	Unemployed	Average	Yes	Average	Yes	Yes	Yes	More than 5	Institution	Less th 6 m	Greater than24	2-3	Single	Less 6m	richer	High	High	yes	High
ET7	6	49	2	6	652857	9	No	15-24	Married	No education			No		No	No			Institution	More than 24m	Greater than24	2-3	Single	24-59m	poorer	High	High	yes	High
GA7	6	1	3	6	614243	9	Yes	15-24	Ever married	Secondar and higher	Unemployed	Smaller than average	Yes	Smaller than average	Yes	No	No	Less than 5	Institution	Less th 6 m		one	Single	Less 6m	poorer	High	High	yes	High
ET7	6	26	2	6	652857	9		15-24	Married	No education			No		No	No		Less than 5	Home	More than 24m	Greater than24	2-3	Single	24-59m	poorer	High	High	yes	High
ET7	6	59	2	6	652857	9	No	15-24	Married	No education			No		No	No		Less than 5	Home	Less th 6 m	Greater than24	2-3	Single	Less 6m	poorer	High	High	yes	High
ZA7	6	24	7	6	3148949	7		15-24	Ever married	Secondar and higher	employed	Average	Yes	Average	Yes	Yes	Yes	More than 5	Institution	More than 24m		one	Single	24-59m	richer	High	High	yes	High
GH8	6	89	2	6	1436135	12		25-34	Married	Secondar and higher	employed	Average	Yes	Average	Yes	Yes	No		Institution	More than 24m	Greater than24	2-3	Twin	24-59m	richer	High	High	yes	High
ET7	6	29	2	6	652857	9		25-34	Married	No education			No		No	No		Less than 5	Home	More than 24m	Less than 24	2-3	Single	24-59m	poorer	High	High	yes	High
SL7	6	70	2	6	752885	5	Yes	35-49	Married	Primary	employed	Large	No	Large	No	No	No		Institution	More than 24m	Greater than24	More than 4	Single	24-59m	richer	High	High	NO	High
GA7	6	28	2	6	614243	9	Yes	25-34	Ever married	Primary	employed	Average	No	Average	No	Yes	Yes		Institution	More than 24m		one	Single	24-59m	poorer	High	High	yes	High
ET7	6	99	2	6	652857	9	No	25-34	Married	No education			No		No	No		Less than 5	Home	6-24m	Less than 24	More than 4	Single	6-23m	poorer	High	High	yes	High
SL7	6	264	2	6	752885	5	Yes	15-24	Married	Secondar and higher	employed	Large	No	Large	No	No	No		Institution	More than 24m	Greater than24	2-3	Single	24-59m	richer	High	High	NO	High
GA7	6	18	2	6	614243	9		15-24	Unmarried	Secondar and higher	Unemployed	Large	No	Large	No	Yes	No	More than 5	Institution	More than 24m		one	Single	24-59m	poorer	High	High	yes	High
GA7	6	2	2	6	614243	9	No	15-24	Ever married	Secondar and higher	Unemployed	Smaller than average	No	Smaller than average	No	Yes	No		Institution	More than 24m		one	Single	24-59m	poorer	High	High	yes	High
ET7	6	29	2	6	652857	9		25-34	Married	No education			No		No	No			Institution	More than 24m		one	Single	24-59m	poorer	High	High	yes	High
GA7	6	4	2	6	614243	9	Yes	25-34	Married	Secondar and higher	employed	Large	No	Large	No	Yes	No	More than 5	Institution	More than 24m	Greater than24	2-3	Single	6-23m	richer	High	High	yes	High
SL7	6	145	1	6	752885	5		35-49	Ever married	Secondar and higher	employed	Average	Yes	Average	Yes	Yes	Yes	More than 5	Institution	More than 24m	Greater than24	2-3	Single	6-23m	richer	High	High	yes	High
SL7	6	264	2	6	752885	5	Yes	15-24	Married	Secondar and higher	employed	Large	No	Large	No	No	No	Less than 5	Institution	More than 24m	Greater than24	2-3	Single	6-23m	richer	High	High	NO	High
SL7	6	231	2	6	752885	5		25-34	Married	No education	Unemployed	Large	Yes	Large	Yes	Yes	No	More than 5	Institution	More than 24m	Greater than24	2-3	Single	24-59m	richer	High	High	yes	High
GH8	6	53	2	6	1436135	12		35-49	Married	Secondar and higher	employed	Average	Yes	Average	Yes	Yes	No	More than 5	Institution	More than 24m	Greater than24	More than 4	Single	24-59m	richer	High	High	yes	High
SL7	6	108	5	6	752885	5		15-24	Unmarried	Secondar and higher	employed	Large	Yes	Large	Yes	Yes	No	Less than 5	Institution	More than 24m		one	Single	24-59m	richer	High	High	yes	High
ET7	6	82	2	6	652857	9	No	15-24	Married	Primary			No		No	No		No visits	Home	More than 24m	Greater than24	2-3	Single	6-23m	poorer	High	High	yes	High
GA7	6	7	2	6	614243	9	No	15-24	Ever married	Secondar and higher	Unemployed	Average	No	Average	No	Yes	No	Less than 5	Institution	Less th 6 m	Greater than24	2-3	Single	Less 6m	poorer	High	High	yes	High
GH8	6	167	2	6	1436135	12	No	25-34	Married	Primary	Unemployed	Average	Yes	Average	Yes	Yes	No	More than 5	Institution	6-24m	Greater than24	More than 4	Single	6-23m	middle	High	High	yes	High
ET7	6	19	2	6	652857	9	No	15-24	Married	No education			No		No	No		Less than 5	Institution	Less th 6 m		one	Single	Less 6m	poorer	High	High	yes	High
GH8	6	67	3	6	1436135	12	Yes	25-34	Married	Secondar and higher	employed	Large	Yes	Large	Yes	Yes	No	More than 5	Institution	6-24m		one	Single	6-23m	middle	High	High	yes	High
ET7	6	86	2	6	652857	9		25-34	Married	Primary			No		No	No		Less than 5	Home	More than 24m	Greater than24	2-3	Single	24-59m	poorer	High	High	yes	High
ET7	6	16	2	6	652857	9		25-34	Married	No education			No		No	No		Less than 5	Home	More than 24m	Less than 24	2-3	Single	24-59m	poorer	High	High	yes	High
SL7	6	269	1	6	752885	5	Yes	15-24	Married	Primary	Unemployed	Average	No	Average	No	No	No		Institution	More than 24m	Greater than24	2-3	Single	24-59m	richer	High	High	NO	High
ET7	7	56	2	7	633933	9	No	25-34	Married	No education			No		No	No		Less than 5	Home	Less th 6 m	Greater than24	2-3	Single	Less 6m	poorer	High	High	yes	Low
SL7	7	108	2	7	671954	6	No	15-24	Married	Secondar and higher	employed	Large	Yes	Large	Yes	No	No	More than 5	Institution	6-24m	Greater than24	2-3	Single	6-23m	middle	High	High	yes	Low
SL7	7	257	2	7	671954	6	No	15-24	Married	No education	employed	Average	Yes	Average	Yes	No	No	More than 5	Institution	6-24m		one	Single	6-23m	poorer	High	High	yes	Low
GA7	7	20	2	7	2715164	11		25-34	Ever married	Primary	Unemployed	Smaller than average	Yes	Smaller than average	Yes	Yes	No	More than 5	Institution	More than 24m	Greater than24	2-3	Single	24-59m	poorer	High	High	yes	Low
CM7	7	1154	9	7	287546	9	No	25-34	Married	No education	Unemployed	Average	No	Average	No	No	No		Home	More than 24m	Less than 24	More than 4	Single	24-59m	poorer	High	High	NO	Low
CM7	7	623	2	7	287546	9	No	25-34	Married	No education	employed	Average	No	Average	No	No	No		Institution	More than 24m	Greater than24	More than 4	Single	24-59m	poorer	High	High	NO	Low
CM7	7	37	2	7	287546	9		15-24	Married	No education	Unemployed	Smaller than average	No	Smaller than average	No	No	No	No visits	Home	More than 24m		one	Single	24-59m	poorer	High	High	NO	Low
CM7	7	45	2	7	287546	9		25-34	Married	No education	Unemployed	Large	No	Large	No	No	No		Home	More than 24m	Greater than24	2-3	Single	24-59m	poorer	High	High	NO	Low
CM7	7	399	2	7	287546	9	No	15-24	Married	No education	Unemployed	Average	No	Average	No	No	No	No visits	Home	6-24m	Greater than24	2-3	Single	6-23m	poorer	High	High	NO	Low
CM7	7	528	2	7	287546	9	No	25-34	Married	No education	Unemployed	Average	No	Average	No	No	No	No visits	Home	6-24m	Greater than24	More than 4	Single	6-23m	poorer	High	High	NO	Low
CM7	7	528	7	7	287546	9		15-24	Married	No education	Unemployed	Average	No	Average	No	No	No	No visits	Home	More than 24m	Greater than24	2-3	Single	24-59m	poorer	High	High	NO	Low
SL7	7	139	1	7	671954	6		25-34	Married	Primary	employed	Average	Yes	Average	Yes	No	No	Less than 5	Institution	More than 24m	Greater than24	More than 4	Single	24-59m	poorer	High	High	yes	Low
CM7	7	524	3	7	287546	9		35-49	Ever married	No education	Unemployed	Average	No	Average	No	No	No		Home	More than 24m	Greater than24	More than 4	Single	24-59m	poorer	High	High	NO	Low
CM7	7	524	3	7	287546	9		35-49	Ever married	No education	Unemployed	Large	No	Large	No	No	No	No visits	Home	More than 24m	Greater than24	More than 4	Single	24-59m	poorer	High	High	NO	Low
GA7	7	6	2	7	2715164	11	Yes	15-24	Ever married	Secondar and higher	employed	Average	No	Average	No	No	No		Institution	More than 24m		one	Single	24-59m	poorer	High	High	NO	Low
CM7	7	399	2	7	287546	9	No	15-24	Married	No education	Unemployed	Average	No	Average	No	No	No		Home	More than 24m		one	Single	24-59m	poorer	High	High	NO	Low
ZA7	7	16	2	7	424756	8	No	15-24	Ever married	Secondar and higher	Unemployed	Large	No	Large	No	Yes	No	No visits	Institution	Less th 6 m	Greater than24	2-3	Single	Less 6m	poorer	High	High	yes	Low
GH8	7	16	2	7	1334003	12	No	15-24	Ever married	Secondar and higher	employed	Average	No	Average	No	No	No		Institution	More than 24m		one	Single	24-59m	middle	High	High	NO	Low
GA7	7	6	2	7	2715164	11	Yes	15-24	Ever married	Secondar and higher	employed	Large	No	Large	No	No	No	Less than 5	Institution	More than 24m	Less than 24	2-3	Single	Less 6m	poorer	High	High	NO	Low
CM7	7	23	2	7	287546	9		35-49	Married	Primary	employed	Average	No	Average	No	No	No	Less than 5	Home	More than 24m	Greater than24	More than 4	Single	24-59m	poorer	High	High	NO	Low
ET7	7	74	2	7	633933	9	No	25-34	Married	No education			No		No	No			Home	More than 24m	Less than 24	2-3	Single	24-59m	poorer	High	High	yes	Low
CM7	7	113	2	7	287546	9	No	25-34	Married	No education	Unemployed	Average	No	Average	No	No	No		Home	More than 24m	Greater than24	More than 4	Single	24-59m	poorer	High	High	NO	Low
ET7	7	105	2	7	633933	9		25-34	Married	No education			No		No	No		Less than 5	Home	More than 24m	Greater than24	2-3	Single	24-59m	poorer	High	High	yes	Low
ET7	7	87	2	7	633933	9	No	35-49	Married	No education			No		No	No			Home	More than 24m	Greater than24	More than 4	Single	24-59m	poorer	High	High	yes	Low
GA7	7	22	2	7	2715164	11		25-34	Ever married	Secondar and higher	Unemployed	Smaller than average	No	Smaller than average	No	Yes	No	Less than 5	Institution	More than 24m	Less than 24	More than 4	Single	24-59m	poorer	High	High	yes	Low
ET7	7	29	2	7	633933	9	No	25-34	Married	No education			No		No	No		Less than 5	Institution	6-24m		one	Single	6-23m	poorer	High	High	yes	Low
GH8	7	16	2	7	1334003	12	No	15-24	Ever married	Secondar and higher	employed	Large	No	Large	No	No	No	More than 5	Institution	Less th 6 m	Greater than24	2-3	Single	Less 6m	middle	High	High	NO	Low
CM7	7	1207	2	7	287546	9	No	25-34	Married	No education	Unemployed	Average	No	Average	No	No	No	No visits	Home	6-24m		one	Single	6-23m	poorer	High	High	NO	Low
SL7	7	42	6	7	671954	6	No	15-24	Unmarried	Secondar and higher	Unemployed	Average	Yes	Average	Yes	No	No	More than 5	Institution	6-24m		one	Single	6-23m	richer	High	High	yes	Low
CM7	7	896	2	7	287546	9		25-34	Married	No education	Unemployed	Average	No	Average	No	No	No	No visits	Home	More than 24m	Greater than24	More than 4	Single	24-59m	poorer	High	High	NO	Low
CM7	7	230	3	7	287546	9		15-24	Married	No education	Unemployed	Smaller than average	Yes	Smaller than average	Yes	Yes	No	No visits	Home	More than 24m		one	Single	Less 6m	poorer	High	High	yes	Low
GA7	7	22	2	7	2715164	11		25-34	Ever married	Secondar and higher	Unemployed	Large	No	Large	No	Yes	No		Institution	More than 24m	Greater than24	More than 4	Single	24-59m	poorer	High	High	yes	Low
CM7	7	823	2	7	287546	9		25-34	Married	No education	Unemployed	Average	No	Average	No	No	No	No visits	Home	More than 24m	Greater than24	More than 4	Single	24-59m	poorer	High	High	NO	Low
GA7	7	3	2	7	2715164	11	No	25-34	Ever married	Secondar and higher	Unemployed	Average	Yes	Average	Yes	Yes	No	Less than 5	Institution	Less th 6 m	Greater than24	2-3	Single	Less 6m	middle	High	High	yes	Low
GH8	7	143	2	7	1334003	12	Yes	15-24	Ever married	Secondar and higher	employed	Large	No	Large	No	Yes	No	More than 5	Home	6-24m	Greater than24	2-3	Single	6-23m	richer	High	High	yes	Low
CM7	7	823	3	7	287546	9	No	15-24	Ever married	No education	Unemployed	Average	No	Average	No	No	No	No visits	Home	6-24m		one	Single	6-23m	poorer	High	High	NO	Low
ET7	7	47	2	7	633933	9		15-24	Married	Primary			No		No	No		Less than 5	Institution	More than 24m		one	Single	24-59m	poorer	High	High	yes	Low
SL7	7	265	2	7	671954	6	No	15-24	Married	Secondar and higher	employed	Average	No	Average	No	No	No	Less than 5	Institution	6-24m	Greater than24	2-3	Single	6-23m	poorer	High	High	NO	Low
SL7	7	265	2	7	671954	6	No	15-24	Married	Secondar and higher	employed	Average	No	Average	No	No	No		Institution	More than 24m	Greater than24	2-3	Single	24-59m	poorer	High	High	NO	Low
ET7	7	56	2	7	633933	9	No	25-34	Married	No education			No		No	No			Home	More than 24m		one	Single	24-59m	poorer	High	High	yes	Low
CM7	7	482	2	7	287546	9	No	25-34	Married	No education	Unemployed	Average	No	Average	No	No	No	No visits	Home	6-24m	Greater than24	2-3	Single	6-23m	poorer	High	High	NO	Low
ET7	7	87	2	7	633933	9	No	35-49	Married	No education			No		No	No		No visits	Home	Less th 6 m	Greater than24	More than 4	Single	Less 6m	poorer	High	High	yes	Low
ZA7	7	37	2	7	424756	9		25-34	Ever married	Secondar and higher	employed	Average	Yes	Average	Yes	Yes	No		Institution			one	Single	24-59m	middle	High	High	yes	Low
GA7	7	32	2	7	2715164	11	Yes	25-34	Ever married	Secondar and higher	Unemployed	Average	Yes	Average	Yes	Yes	No		Institution	More than 24m	Greater than24	2-3	Single	24-59m	richer	High	High	yes	Low
CM7	7	746	2	7	287546	9	No	15-24	Married	Secondar and higher	Unemployed	Average	No	Average	No	No	No	Less than 5	Home	6-24m		one	Single	6-23m	poorer	High	High	NO	Low
SL7	7	139	5	7	671954	6	No	25-34	Unmarried	No education	employed	Average	Yes	Average	Yes	Yes	No	Less than 5	Home	6-24m	Greater than24	2-3	Single	6-23m	poorer	High	High	yes	Low
CM7	7	1154	9	7	287546	9	No	25-34	Married	No education	Unemployed	Average	No	Average	No	No	No	Less than 5	Home	More than 24m	Greater than24	More than 4	Single	Less 6m	poorer	High	High	NO	Low
CM7	7	285	4	7	287546	9	No	15-24	Married	Primary	Unemployed	Average	No	Average	No	No	No	Less than 5	Home	More than 24m		one	Single	6-23m	poorer	High	High	NO	Low
GH8	7	24	2	7	1334003	12		15-24	Unmarried	Secondar and higher	employed	Average	No	Average	No	Yes	No	More than 5	Institution	More than 24m		one	Single	24-59m	richer	High	High	yes	Low
ET7	7	60	2	7	633933	9	No	25-34	Married	No education			No		No	No		Less than 5	Home	Less th 6 m	Less than 24	2-3	Single	Less 6m	poorer	High	High	yes	Low
GA7	7	32	2	7	2715164	11	Yes	25-34	Ever married	Secondar and higher	Unemployed	Large	Yes	Large	Yes	Yes	No	More than 5	Institution	6-24m	Greater than24	2-3	Single	6-23m	richer	High	High	yes	Low
GH8	7	185	2	7	1334003	12		25-34	Married	Secondar and higher	employed	Average	No	Average	No	Yes	No	More than 5	Institution	More than 24m	Greater than24	2-3	Single	24-59m	richer	High	High	yes	Low
CM7	7	31	2	7	287546	9		25-34	Married	Primary	employed	Average	No	Average	No	No	No	No visits	Home	More than 24m	Greater than24	More than 4	Single	24-59m	poorer	High	High	NO	Low
CM7	7	113	2	7	287546	9	No	25-34	Married	No education	Unemployed	Average	No	Average	No	No	No	No visits	Home	Less th 6 m	Greater than24	More than 4	Single	Less 6m	poorer	High	High	NO	Low
CM7	7	45	2	7	287546	9		25-34	Married	No education	Unemployed	Smaller than average	No	Smaller than average	No	No	No	No visits	Home	More than 24m	Less than 24	More than 4	Single	24-59m	poorer	High	High	NO	Low
GH8	7	31	1	7	1334003	12		25-34	Ever married	Primary	Unemployed		No		No	Yes	No				Greater than24	2-3	Single	24-59m	poorer	High	High	yes	Low
GH8	7	45	2	7	1334003	12	Yes	15-24	Ever married	Secondar and higher	employed	Large	No	Large	No	Yes	No	More than 5	Institution	More than 24m	Less than 24	2-3	Single	6-23m	middle	High	High	yes	Low
ET7	7	74	2	7	633933	9	No	25-34	Married	No education			No		No	No		No visits	Home	6-24m	Greater than24	More than 4	Single	6-23m	poorer	High	High	yes	Low
ZA7	7	59	5	7	424756	9		25-34	Unmarried	Secondar and higher	employed	Large	Yes	Large	Yes	Yes	No	More than 5	Institution	6-24m	Greater than24	2-3	Single	24-59m	poorer	High	High	yes	Low
ZA7	7	37	2	7	424756	9		25-34	Ever married	Secondar and higher	employed	Average	Yes	Average	Yes	Yes	No	More than 5	Institution	No beast feed	Less than 24	2-3	Single	6-23m	middle	High	High	yes	Low
CM7	7	1154	2	7	287546	9	No	25-34	Married	No education	Unemployed	Smaller than average	No	Smaller than average	No	No	No	Less than 5	Institution	6-24m	Greater than24	More than 4	Single	6-23m	poorer	High	High	NO	Low
GA7	7	2	2	7	2715164	11	Yes	35-49	Ever married	Secondar and higher	Unemployed	Average	No	Average	No	Yes	No	More than 5	Institution	6-24m	Greater than24	2-3	Single	6-23m	richer	High	High	yes	Low
CM7	7	524	4	7	287546	9		15-24	Ever married	No education	Unemployed	Large	No	Large	No	No	No	No visits	Institution	More than 24m	Greater than24	2-3	Single	24-59m	poorer	High	High	NO	Low
SL7	7	160	2	7	671954	6	No	25-34	Married	No education	employed	Average	No	Average	No	No	No	Less than 5	Institution	6-24m	Greater than24	More than 4	Single	6-23m	poorer	High	High	NO	Low
SL7	7	139	1	7	671954	6		25-34	Married	Primary	employed	Average	Yes	Average	Yes	No	No		Institution	More than 24m	Greater than24	2-3	Single	24-59m	poorer	High	High	yes	Low
ZA7	7	16	2	7	424756	8	No	15-24	Ever married	Secondar and higher	Unemployed	Large	No	Large	No	Yes	No		Institution			one	Single	24-59m	poorer	High	High	yes	Low
GA7	7	1	3	7	2715164	11		35-49	Ever married	Secondar and higher	employed	Large	No	Large	No	Yes	No	More than 5	Institution	More than 24m	Greater than24	2-3	Single	24-59m	richer	High	High	yes	Low
SL7	7	108	2	7	671954	6	No	15-24	Married	Secondar and higher	employed	Average	Yes	Average	Yes	No	No		Institution	More than 24m	Greater than24	2-3	Single	24-59m	middle	High	High	yes	Low
ET7	7	2	2	7	633933	9		25-34	Married	No education			No		No	No		Less than 5	Institution	More than 24m	Greater than24	2-3	Single	24-59m	poorer	High	High	yes	Low
ET7	7	43	2	7	633933	9	No	25-34	Married	No education			No		No	No			Institution	More than 24m	Greater than24	2-3	Single	24-59m	poorer	High	High	yes	Low
GH8	7	59	2	7	1334003	12	No	35-49	Married	Secondar and higher	employed	Large	Yes	Large	Yes	Yes	No	More than 5	Institution	Less th 6 m	Greater than24	More than 4	Single	Less 6m	richer	High	High	yes	Low
GA7	7	5	2	7	2715164	11	Yes	25-34	Ever married	Secondar and higher	employed	Average	Yes	Average	Yes	Yes	No	More than 5	Institution	Less th 6 m	Greater than24	More than 4	Single	Less 6m	poorer	High	High	yes	Low
ET7	7	127	2	7	633933	9		35-49	Married	No education			No		No	No		Less than 5	Home	More than 24m	Greater than24	More than 4	Single	24-59m	poorer	High	High	yes	Low
GA7	7	2	2	7	2715164	11	Yes	35-49	Ever married	Secondar and higher	Unemployed	Average	No	Average	No	Yes	No		Institution	More than 24m	Less than 24	2-3	Single	24-59m	richer	High	High	yes	Low
CM7	7	623	2	7	287546	9	No	25-34	Married	No education	employed	Average	No	Average	No	No	No		Institution	More than 24m	Greater than24	More than 4	Single	24-59m	poorer	High	High	NO	Low
ET7	7	38	2	7	633933	9		25-34	Married	No education			No		No	No		Less than 5	Home	More than 24m	Greater than24	More than 4	Single	24-59m	middle	High	High	yes	Low
SL7	7	272	1	7	671954	6	No	35-49	Married	No education	employed	Smaller than average	No	Smaller than average	No	No	No	More than 5	Institution	6-24m	Greater than24	More than 4	Single	6-23m	poorer	High	High	NO	Low
GH8	7	45	2	7	1334003	12	Yes	15-24	Ever married	Secondar and higher	employed		No		No	Yes	No					one	Single	24-59m	middle	High	High	yes	Low
GH8	7	94	1	7	1334003	12		15-24	Unmarried	Secondar and higher	employed		No		No	No	No					one	Single	24-59m	poorer	High	High	NO	Low
CM7	7	1154	2	7	287546	9	No	25-34	Married	No education	Unemployed	Smaller than average	No	Smaller than average	No	No	No		Home	More than 24m	Greater than24	More than 4	Single	24-59m	poorer	High	High	NO	Low
GA7	7	5	2	7	2715164	11	Yes	25-34	Ever married	Secondar and higher	employed	Average	Yes	Average	Yes	Yes	No		Institution	More than 24m	Greater than24	More than 4	Single	24-59m	poorer	High	High	yes	Low
GA7	7	6	2	7	2715164	11	Yes	15-24	Ever married	Secondar and higher	employed	Large	No	Large	No	No	No		Institution	More than 24m	Greater than24	2-3	Single	6-23m	poorer	High	High	NO	Low
ET7	7	43	2	7	633933	9	No	25-34	Married	No education			No		No	No		Less than 5	Home	6-24m	Greater than24	2-3	Single	6-23m	poorer	High	High	yes	Low
ET7	7	60	2	7	633933	9	No	25-34	Married	No education			No		No	No			Home	More than 24m	Greater than24	2-3	Single	6-23m	poorer	High	High	yes	Low
GH8	7	192	2	7	1334003	12	Yes	35-49	Ever married	Primary	employed	Large	Yes	Large	Yes	Yes	No	Less than 5	Institution	6-24m	Greater than24	More than 4	Single	6-23m	middle	High	High	yes	Low
CM7	7	623	2	7	287546	9	No	25-34	Married	No education	employed	Average	No	Average	No	No	No	No visits	Institution	Less th 6 m	Less than 24	More than 4	Single	Less 6m	poorer	High	High	NO	Low
GA7	7	24	2	7	2715164	11		25-34	Married	Secondar and higher	employed	Large	Yes	Large	Yes	Yes	No	More than 5	Institution	More than 24m	Greater than24	2-3	Single	24-59m	richer	High	High	yes	Low
ET7	8	8	2	8	899390	8		35-49	Married	No education			No		No	No		Less than 5	Institution	More than 24m	Greater than24	More than 4	Single	24-59m	middle	High	Low	yes	High
GA7	8	26	1	8	860523	8		15-24	Ever married	Secondar and higher	Unemployed	Average	Yes	Average	Yes	Yes	No		Institution	More than 24m		one	Single	24-59m	poorer	High	Low	yes	High
GH8	8	96	2	8	903080	11	No	15-24	Ever married	Primary	employed		No		No	Yes	No					one	Single	24-59m	poorer	High	Low	yes	High
ET7	8	47	2	8	899390	8		25-34	Married	No education			No		No	No		Less than 5	Institution	More than 24m	Greater than24	More than 4	Single	24-59m	richer	High	Low	yes	High
SL7	8	68	3	8	1299710	6		15-24	Unmarried	No education	employed	Large	No	Large	No	No	No	More than 5	Institution	6-24m		one	Single	6-23m	poorer	High	Low	NO	High
GA7	8	26	2	8	860523	8	No	15-24	Unmarried	Secondar and higher	Unemployed	Average	Yes	Average	Yes	Yes	Yes	Less than 5	Institution	More than 24m	Less than 24	2-3	Single	6-23m	poorer	High	Low	yes	High
ET7	8	87	2	8	899390	8	No	15-24	Married	Primary			No		No	No		Less than 5	Institution	Less th 6 m		one	Single	Less 6m	richer	High	Low	yes	High
SL7	8	150	2	8	1299710	6		25-34	Married	No education	employed	Smaller than average	Yes	Smaller than average	Yes	No	No	More than 5	Institution	More than 24m	Greater than24	More than 4	Single	24-59m	middle	High	Low	yes	High
ZA7	8	3	2	8	624348	7	No	35-49	Married	Secondar and higher	employed	Average	Yes	Average	Yes	Yes	No	More than 5	Institution	More than 24m	Greater than24	More than 4	Single	Less 6m	richer	High	Low	yes	High
GA7	8	18	1	8	860523	8		25-34	Unmarried	Primary	Unemployed	Smaller than average	No	Smaller than average	No	No	No	Less than 5	Institution	More than 24m	Less than 24	More than 4	Single	24-59m	poorer	High	Low	NO	High
CM7	8	828	2	8	1061319	8	No	25-34	Married	Secondar and higher	Unemployed	Large	Yes	Large	Yes	Yes	No		Institution	More than 24m		one	Single	24-59m	richer	High	Low	yes	High
CM7	8	641	2	8	1061319	9	No	25-34	Married	Secondar and higher	Unemployed	Average	No	Average	No	No	No	Less than 5	Institution	Less th 6 m	Less than 24	2-3	Single	Less 6m	middle	High	Low	NO	High
SL7	8	84	2	8	1299710	6	No	15-24	Married	No education	Unemployed	Large	No	Large	No	No	No	Less than 5	Institution	No beast feed	Greater than24	2-3	Single	Less 6m	middle	High	Low	NO	High
CM7	8	923	2	8	1061319	8		25-34	Ever married	Secondar and higher	employed	Average	No	Average	No	Yes	Yes	More than 5	Institution	More than 24m		one	Single	24-59m	richer	High	Low	yes	High
ET7	8	139	2	8	899390	8	No	35-49	Married	Primary			No		No	No		Less than 5	Institution	6-24m	Greater than24	More than 4	Single	6-23m	middle	High	Low	yes	High
SL7	8	61	1	8	1299710	6	Yes	35-49	Married	No education	employed	Large	Yes	Large	Yes	No	No	More than 5	Home	6-24m	Greater than24	More than 4	Single	6-23m	middle	High	Low	yes	High
GA7	8	28	2	8	860523	8	No	25-34	Ever married	Secondar and higher	Unemployed	Large	No	Large	No	Yes	No	Less than 5	Institution	More than 24m	Greater than24	2-3	Single	6-23m	richer	High	Low	yes	High
GH8	8	46	2	8	903080	11		15-24	Ever married	Secondar and higher	employed		Yes		Yes	Yes	No					one	Single	24-59m	middle	High	Low	yes	High
GH8	8	91	2	8	903080	11		25-34	Unmarried	Secondar and higher	employed		Yes		Yes	Yes	No					one	Single	24-59m	middle	High	Low	yes	High
ET7	8	34	2	8	899390	8		25-34	Married	No education			No		No	No		Less than 5	Institution	More than 24m	Greater than24	More than 4	Single	24-59m	richer	High	Low	yes	High
CM7	8	408	2	8	1061319	8	No	15-24	Unmarried	Secondar and higher	employed	Average	Yes	Average	Yes	Yes	No	More than 5	Institution	Less th 6 m		one	Single	Less 6m	richer	High	Low	yes	High
SL7	8	68	4	8	1299710	6	No	25-34	Married	No education	employed	Large	No	Large	No	No	No		Institution	More than 24m	Greater than24	2-3	Single	24-59m	poorer	High	Low	NO	High
GH8	8	15	1	8	903080	11	No	25-34	Ever married	Secondar and higher	Unemployed	Average	No	Average	No	Yes	No		Home	More than 24m	Greater than24	2-3	Single	24-59m	middle	High	Low	yes	High
SL7	8	84	2	8	1299710	6	No	15-24	Married	No education	Unemployed	Large	No	Large	No	No	No		Institution	More than 24m		one	Single	24-59m	middle	High	Low	NO	High
ET7	8	1	2	8	899390	8	No	15-24	Married	No education			No		No	No		Less than 5	Institution	6-24m	Greater than24	2-3	Single	6-23m	poorer	High	Low	yes	High
CM7	8	913	2	8	1061319	8		35-49	Married	Secondar and higher	employed	Average	Yes	Average	Yes	Yes	Yes	More than 5	Institution	More than 24m	Greater than24	More than 4	Single	24-59m	richer	High	Low	yes	High
SL7	8	232	2	8	1299710	6	No	25-34	Married	No education	employed	Average	No	Average	No	No	No	Less than 5	Institution	6-24m	Greater than24	More than 4	Single	6-23m	poorer	High	Low	NO	High
GH8	8	15	1	8	903080	11	No	25-34	Ever married	Secondar and higher	Unemployed		No		No	Yes	No					one	Single	24-59m	middle	High	Low	yes	High
GH8	8	73	2	8	903080	11	Yes	25-34	Married	Secondar and higher	employed	Smaller than average	Yes	Smaller than average	Yes	Yes	No	More than 5	Institution	Less th 6 m	Greater than24	2-3	Single	Less 6m	poorer	High	Low	yes	High
GH8	8	33	2	8	903080	11	No	35-49	Married	Secondar and higher	employed	Average	Yes	Average	Yes	No	No	Less than 5	Institution	Less th 6 m	Greater than24	More than 4	Single	Less 6m	poorer	High	Low	yes	High
SL7	8	68	4	8	1299710	6	No	25-34	Married	No education	employed	Average	No	Average	No	No	No	Less than 5	Institution	More than 24m	Greater than24	2-3	Single	6-23m	poorer	High	Low	NO	High
ET7	8	120	2	8	899390	8	No	25-34	Married	No education			Yes		Yes	Yes		Less than 5	Institution	No beast feed	Greater than24	2-3	Single	Less 6m	richer	High	Low	yes	High
ET7	8	28	2	8	899390	8	No	35-49	Married	No education			Yes		Yes	No			Institution	More than 24m	Less than 24	More than 4	Single	24-59m	richer	High	Low	yes	High
GA7	8	3	2	8	860523	8	No	15-24	Ever married	Primary	Unemployed	Average	No	Average	No	Yes	No		Institution	More than 24m		one	Single	24-59m	poorer	High	Low	yes	High
SL7	8	261	2	8	1299710	6		25-34	Married	No education	employed	Average	No	Average	No	No	No	Less than 5	Institution	More than 24m	Greater than24	More than 4	Single	24-59m	poorer	High	Low	NO	High
ET7	8	74	2	8	899390	8		15-24	Married	No education			No		No	No			Institution	More than 24m	Greater than24	More than 4	Twin	24-59m	richer	High	Low	yes	High
SL7	8	27	2	8	1299710	6	No	35-49	Married	No education	employed	Large	No	Large	No	No	No	Less than 5	Institution	6-24m	Greater than24	More than 4	Single	6-23m	poorer	High	Low	NO	High
SL7	8	79	2	8	1299710	6		35-49	Married	No education	employed	Large	Yes	Large	Yes	No	No	Less than 5	Home	More than 24m	Greater than24	More than 4	Single	24-59m	middle	High	Low	yes	High
GA7	8	26	2	8	860523	8	No	15-24	Unmarried	Secondar and higher	Unemployed	Smaller than average	Yes	Smaller than average	Yes	Yes	Yes		Institution	More than 24m	Less than 24	2-3	Single	24-59m	poorer	High	Low	yes	High
CM7	8	641	2	8	1061319	9	No	25-34	Married	Secondar and higher	Unemployed	Smaller than average	No	Smaller than average	No	No	No		Institution	More than 24m		one	Single	6-23m	middle	High	Low	NO	High
GH8	8	64	2	8	903080	11	No	25-34	Ever married	Secondar and higher	employed		Yes		Yes	Yes	No					one	Single	24-59m	poorer	High	Low	yes	High
ET7	8	152	2	8	899390	8		15-24	Ever married	Primary			No		No	No		Less than 5	Institution	More than 24m		one	Single	24-59m	richer	High	Low	yes	High
GH8	8	91	3	8	903080	11		15-24	Ever married	Secondar and higher	Unemployed	Large	Yes	Large	Yes	Yes	No	Less than 5	Institution	More than 24m		one	Single	24-59m	middle	High	Low	yes	High
SL7	8	84	3	8	1299710	6		35-49	Married	No education	employed	Large	No	Large	No	No	No	Less than 5	Institution	More than 24m	Greater than24	More than 4	Single	24-59m	middle	High	Low	NO	High
ET7	8	126	2	8	899390	8	No	25-34	Married	No education			No		No	Yes		Less than 5	Home	More than 24m	Greater than24	More than 4	Single	6-23m	richer	High	Low	yes	High
ET7	8	93	2	8	899390	8	No	25-34	Married	No education			No		No	No		Less than 5	Institution	Less th 6 m	Greater than24	More than 4	Single	Less 6m	richer	High	Low	yes	High
GH8	8	37	2	8	903080	11	No	25-34	Married	Primary	employed		Yes		Yes	Yes	No				Greater than24	2-3	Single	24-59m	middle	High	Low	yes	High
ET7	8	15	2	8	899390	8		25-34	Married	No education			No		No	No			Institution	More than 24m	Greater than24	2-3	Single	24-59m	middle	High	Low	yes	High
ET7	8	28	2	8	899390	8	No	35-49	Married	No education			Yes		Yes	No		Less than 5	Institution	Less th 6 m	Greater than24	More than 4	Single	Less 6m	richer	High	Low	yes	High
ET7	8	67	2	8	899390	8	No	25-34	Married	No education			No		No	No			Institution	More than 24m	Greater than24	2-3	Single	24-59m	poorer	High	Low	yes	High
ET7	8	74	2	8	899390	8		15-24	Married	No education			No		No	No		Less than 5	Institution	More than 24m	Greater than24	More than 4	Twin	24-59m	richer	High	Low	yes	High
ET7	8	133	2	8	899390	8	No	25-34	Married	No education			Yes		Yes	No		Less than 5	Institution	Less th 6 m	Greater than24	2-3	Single	Less 6m	poorer	High	Low	yes	High
ET7	8	159	2	8	899390	8		25-34	Married	No education			Yes		Yes	No		Less than 5	Institution	More than 24m	Greater than24	2-3	Single	24-59m	middle	High	Low	yes	High
ET7	8	166	2	8	899390	8	No	15-24	Married	Primary			No		No	No		Less than 5	Institution	6-24m		one	Single	6-23m	richer	High	Low	yes	High
SL7	8	216	2	8	1299710	6	No	25-34	Married	No education	employed	Large	No	Large	No	No	No	More than 5	Institution	6-24m	Greater than24	More than 4	Single	6-23m	poorer	High	Low	NO	High
GH8	8	37	2	8	903080	11	No	25-34	Married	Primary	employed	Average	Yes	Average	Yes	Yes	No	More than 5	Institution	More than 24m	Greater than24	2-3	Single	6-23m	middle	High	Low	yes	High
GA7	8	26	2	8	860523	8	No	15-24	Unmarried	Secondar and higher	Unemployed	Smaller than average	Yes	Smaller than average	Yes	Yes	Yes		Institution	More than 24m		one	Single	24-59m	poorer	High	Low	yes	High
GH8	8	19	5	8	903080	11	No	15-24	Ever married	Secondar and higher	employed	Smaller than average	Yes	Smaller than average	Yes	Yes	No		Institution	More than 24m		one	Single	24-59m	poorer	High	Low	yes	High
SL7	8	51	2	8	1299710	6		35-49	Married	No education	employed	Average	No	Average	No	No	No	More than 5	Home	More than 24m	Less than 24	More than 4	Single	24-59m	middle	High	Low	NO	High
SL7	8	233	2	8	1299710	6	No	35-49	Married	No education	employed	Large	No	Large	No	No	No	More than 5	Institution	6-24m	Greater than24	More than 4	Single	6-23m	poorer	High	Low	NO	High
GH8	8	19	5	8	903080	11	No	15-24	Ever married	Secondar and higher	employed	Average	Yes	Average	Yes	Yes	No	Less than 5	Institution	6-24m	Less than 24	2-3	Single	6-23m	poorer	High	Low	yes	High
GH8	8	64	2	8	903080	11	No	25-34	Ever married	Secondar and higher	employed	Average	Yes	Average	Yes	Yes	No	More than 5	Institution	Less th 6 m	Greater than24	2-3	Single	Less 6m	poorer	High	Low	yes	High
GA7	8	26	1	8	860523	8		15-24	Ever married	Secondar and higher	Unemployed	Average	Yes	Average	Yes	Yes	No	More than 5	Institution	More than 24m	Less than 24	2-3	Single	24-59m	poorer	High	Low	yes	High
ET7	8	139	2	8	899390	8	No	35-49	Married	Primary			No		No	No			Institution	More than 24m	Greater than24	More than 4	Single	24-59m	middle	High	Low	yes	High
ET7	8	67	2	8	899390	8	No	25-34	Married	No education			No		No	No		Less than 5	Institution	More than 24m	Greater than24	2-3	Single	6-23m	poorer	High	Low	yes	High
SL7	8	25	2	8	1299710	6		35-49	Married	No education	employed	Large	Yes	Large	Yes	No	No	Less than 5	Institution	More than 24m	Greater than24	More than 4	Single	24-59m	poorer	High	Low	yes	High
ET7	8	15	2	8	899390	8		25-34	Married	No education			No		No	No		Less than 5	Home	More than 24m	Less than 24	More than 4	Single	24-59m	middle	High	Low	yes	High
GH8	8	96	2	8	903080	11	No	15-24	Ever married	Primary	employed	Average	No	Average	No	Yes	No	No visits	Institution	6-24m	Greater than24	2-3	Single	6-23m	poorer	High	Low	yes	High
GA7	8	24	2	8	860523	8	No	25-34	Ever married	Secondar and higher	employed	Average	No	Average	No	No	No	More than 5	Institution	More than 24m	Greater than24	2-3	Single	6-23m	poorer	High	Low	NO	High
GH8	8	127	2	8	903080	11	No	25-34	Married	Secondar and higher	Unemployed	Smaller than average	Yes	Smaller than average	Yes	Yes	No	More than 5	Institution	More than 24m		one	Single	6-23m	poorer	High	Low	yes	High
ZA7	8	42	2	8	624348	7		25-34	Ever married	Secondar and higher	employed	Average	No	Average	No	Yes	No	Less than 5	Institution	Less th 6 m		one	Single	24-59m	poorer	High	Low	yes	High
ZA7	8	55	2	8	624348	7	Yes	35-49	Married	Secondar and higher	Unemployed	Average	Yes	Average	Yes	Yes	Yes	More than 5	Institution	6-24m	Greater than24	2-3	Single	6-23m	richer	High	Low	yes	High
ET7	8	93	2	8	899390	8	No	25-34	Married	No education			No		No	No			Institution	More than 24m	Greater than24	2-3	Single	24-59m	richer	High	Low	yes	High
ET7	8	120	2	8	899390	8	No	25-34	Married	No education			Yes		Yes	Yes			Institution	More than 24m	Greater than24	2-3	Single	24-59m	richer	High	Low	yes	High
SL7	8	112	2	8	1299710	6	No	15-24	Married	No education	employed	Smaller than average	No	Smaller than average	No	No	No	More than 5	Institution	6-24m		one	Single	6-23m	middle	High	Low	NO	High
SL7	8	176	4	8	1299710	6	No	15-24	Married	No education	employed	Large	No	Large	No	No	No	Less than 5	Institution	6-24m	Greater than24	2-3	Single	6-23m	poorer	High	Low	NO	High
SL7	8	187	4	8	1299710	6		15-24	Unmarried	Secondar and higher	Unemployed	Smaller than average	No	Smaller than average	No	No	No	Less than 5	Institution	More than 24m		one	Single	24-59m	poorer	High	Low	NO	High
SL7	8	216	2	8	1299710	6	No	25-34	Married	No education	employed	Large	No	Large	No	No	No		Institution	More than 24m	Greater than24	More than 4	Single	24-59m	poorer	High	Low	NO	High
GA7	8	28	2	8	860523	8	No	25-34	Ever married	Secondar and higher	Unemployed	Average	No	Average	No	Yes	No		Institution	More than 24m	Greater than24	2-3	Single	24-59m	richer	High	Low	yes	High
GH8	8	15	1	8	903080	11	No	25-34	Ever married	Secondar and higher	Unemployed	Large	No	Large	No	Yes	No	More than 5	Home	No beast feed	Greater than24	2-3	Single	Less 6m	middle	High	Low	yes	High
CM7	8	828	2	8	1061319	8	No	25-34	Married	Secondar and higher	Unemployed	Average	Yes	Average	Yes	Yes	No	Less than 5	Institution	6-24m	Greater than24	2-3	Single	6-23m	richer	High	Low	yes	High
GA7	8	3	2	8	860523	8	No	15-24	Ever married	Primary	Unemployed	Smaller than average	No	Smaller than average	No	Yes	No	Less than 5	Institution	More than 24m	Greater than24	2-3	Single	6-23m	poorer	High	Low	yes	High
SL7	8	176	4	8	1299710	6	No	15-24	Married	No education	employed	Large	No	Large	No	No	No		Institution	More than 24m		one	Single	24-59m	poorer	High	Low	NO	High
GA7	9	31	4	9	404963	7		25-34	Unmarried	Secondar and higher	Unemployed	Large	Yes	Large	Yes	No	No	More than 5	Institution	More than 24m	Greater than24	2-3	Single	24-59m	poorer	High	High	yes	High
ET7	9	60	2	9	652857	8		25-34	Married	No education			No		No	No			Home	More than 24m	Greater than24	2-3	Single	24-59m	poorer	High	High	yes	High
GH8	9	125	2	9	1379990	11		25-34	Ever married	Secondar and higher	employed	Large	No	Large	No	Yes	No	Less than 5	Institution	More than 24m	Greater than24	2-3	Single	24-59m	richer	High	High	yes	High
GH8	9	60	2	9	1379990	11	Yes	35-49	Married	Secondar and higher	employed	Large	Yes	Large	Yes	Yes	No	More than 5	Institution	6-24m	Greater than24	More than 4	Single	6-23m	richer	High	High	yes	High
SL7	9	52	2	9	736144	6		15-24	Married	Secondar and higher	employed	Average	No	Average	No	No	No	Less than 5	Institution	More than 24m	Greater than24	2-3	Twin	24-59m	poorer	High	High	NO	High
ET7	9	123	2	9	652857	8		15-24	Married	No education			No		No	No		Less than 5	Home	More than 24m	Less than 24	2-3	Single	24-59m	poorer	High	High	yes	High
SL7	9	159	2	9	736144	6	No	15-24	Married	Secondar and higher	employed	Smaller than average	Yes	Smaller than average	Yes	Yes	No	More than 5	Home	No beast feed	Greater than24	2-3	Single	Less 6m	middle	High	High	yes	High
ET7	9	91	2	9	652857	8	No	15-24	Married	No education			No		No	No		Less than 5	Institution	6-24m		one	Single	6-23m	poorer	High	High	yes	High
SL7	9	52	2	9	736144	6		15-24	Married	Secondar and higher	employed	Average	No	Average	No	No	No		Institution	More than 24m	Greater than24	2-3	Twin	24-59m	poorer	High	High	NO	High
SL7	9	193	2	9	736144	6	No	25-34	Married	No education	Unemployed	Average	No	Average	No	No	No	Less than 5	Institution	Less th 6 m	Greater than24	More than 4	Single	Less 6m	poorer	High	High	NO	High
ET7	9	96	2	9	652857	8	No	15-24	Married	Primary			No		No	No		Less than 5	Home	6-24m		one	Single	6-23m	poorer	High	High	yes	High
GH8	9	38	2	9	1379990	11	No	15-24	Ever married	Secondar and higher	employed	Smaller than average	Yes	Smaller than average	Yes	Yes	No	More than 5	Institution	More than 24m		one	Single	6-23m	richer	High	High	yes	High
SL7	9	190	10	9	736144	6		35-49	Ever married	No education	employed	Smaller than average	Yes	Smaller than average	Yes	Yes	No	More than 5	Institution	More than 24m	Greater than24	More than 4	Single	24-59m	middle	High	High	yes	High
ET7	9	87	2	9	652857	8	No	25-34	Married	No education			No		No	No		More than 5	Home	6-24m	Greater than24	2-3	Single	6-23m	poorer	High	High	yes	High
ET7	9	114	2	9	652857	8		25-34	Married	No education			No		No	No		Less than 5	Institution	More than 24m	Greater than24	More than 4	Single	24-59m	poorer	High	High	yes	High
ET7	9	78	2	9	652857	8		15-24	Married	No education			No		No	No		Less than 5	Home	More than 24m		one	Single	24-59m	poorer	High	High	yes	High
ET7	9	105	2	9	652857	8		25-34	Married	No education			No		No	No		Less than 5	Home	More than 24m	Greater than24	2-3	Single	24-59m	poorer	High	High	yes	High
GH8	9	161	2	9	1379990	11		15-24	Ever married	Secondar and higher	employed		No		No	No	No					one	Single	24-59m	middle	High	High	NO	High
GH8	9	45	2	9	1379990	11	Yes	15-24	Ever married	Secondar and higher	employed	Large	Yes	Large	Yes	Yes	No	More than 5	Institution	6-24m	Greater than24	2-3	Single	6-23m	richer	High	High	yes	High
SL7	9	191	8	9	736144	6	No	25-34	Married	Secondar and higher	Unemployed	Average	Yes	Average	Yes	No	No	Less than 5	Institution	6-24m	Greater than24	2-3	Single	6-23m	poorer	High	High	yes	High
GH8	9	161	2	9	1379990	11		15-24	Ever married	Secondar and higher	employed	Smaller than average	No	Smaller than average	No	No	No	More than 5	Home	More than 24m	Greater than24	2-3	Single	24-59m	middle	High	High	NO	High
ET7	9	37	2	9	652857	8	No	25-34	Married	No education			No		No	No		More than 5	Home	6-24m	Greater than24	2-3	Single	6-23m	poorer	High	High	yes	High
ET7	9	6	2	9	652857	8	No	25-34	Married	No education			No		No	No		Less than 5	Home	Less th 6 m	Greater than24	2-3	Single	Less 6m	poorer	High	High	yes	High
GA7	9	2	2	9	404963	7	No	25-34	Ever married	Secondar and higher	employed	Smaller than average	Yes	Smaller than average	Yes	No	Yes	Less than 5	Institution	More than 24m	Greater than24	More than 4	Single	6-23m	poorer	High	High	yes	High
SL7	9	105	2	9	736144	6	No	15-24	Married	No education	employed	Average	No	Average	No	No	No	More than 5	Institution	6-24m	Greater than24	2-3	Single	6-23m	poorer	High	High	NO	High
ET7	9	118	2	9	652857	8		35-49	Married	No education			No		No	No		Less than 5	Institution	More than 24m	Greater than24	More than 4	Single	24-59m	poorer	High	High	yes	High
ET7	9	100	2	9	652857	8	No	35-49	Married	No education			No		No	No		Less than 5	Home	6-24m	Greater than24	More than 4	Single	6-23m	poorer	High	High	yes	High
ET7	9	19	3	9	652857	8		25-34	Ever married	No education			No		No	No		Less than 5	Home	More than 24m	Greater than24	More than 4	Single	24-59m	poorer	High	High	yes	High
GA7	9	29	2	9	404963	7	No	25-34	Ever married	Primary	Unemployed	Large	Yes	Large	Yes	No	No	More than 5	Institution	More than 24m	Less than 24	More than 4	Single	6-23m	poorer	High	High	yes	High
SL7	9	159	7	9	736144	6		25-34	Married	No education	employed	Average	Yes	Average	Yes	Yes	No	Less than 5	Home	More than 24m	Greater than24	2-3	Single	24-59m	middle	High	High	yes	High
ET7	9	64	2	9	652857	8		25-34	Married	No education			Yes		Yes	No		No visits	Home	More than 24m	Greater than24	More than 4	Single	24-59m	richer	High	High	yes	High
SL7	9	162	3	9	736144	6		35-49	Married	No education	employed	Average	Yes	Average	Yes	No	No	More than 5	Institution	More than 24m	Greater than24	More than 4	Single	24-59m	middle	High	High	yes	High
SL7	9	190	12	9	736144	6	Yes	25-34	Married	Secondar and higher	employed	Large	Yes	Large	Yes	Yes	No	More than 5	Home	6-24m	Greater than24	2-3	Single	6-23m	middle	High	High	yes	High
GH8	9	89	2	9	1379990	11		15-24	Unmarried	Primary	employed	Smaller than average	Yes	Smaller than average	Yes	Yes	No	More than 5	Home	More than 24m		one	Single	24-59m	poorer	High	High	yes	High
GA7	9	2	2	9	404963	7	No	25-34	Ever married	Secondar and higher	employed	Smaller than average	Yes	Smaller than average	Yes	No	Yes		Institution	More than 24m	Less than 24	2-3	Single	24-59m	poorer	High	High	yes	High
GA7	9	29	2	9	404963	7	No	25-34	Ever married	Primary	Unemployed	Large	Yes	Large	Yes	No	No		Institution	More than 24m	Less than 24	2-3	Single	24-59m	poorer	High	High	yes	High
SL7	9	46	3	9	736144	6		25-34	Married	No education	Unemployed	Smaller than average	Yes	Smaller than average	Yes	No	No	More than 5	Institution	More than 24m	Greater than24	2-3	Single	24-59m	poorer	High	High	yes	High
SL7	9	159	2	9	736144	6	No	15-24	Married	Secondar and higher	employed	Average	Yes	Average	Yes	Yes	No		Institution	More than 24m	Greater than24	2-3	Single	24-59m	middle	High	High	yes	High
GH8	9	81	2	9	1379990	11		35-49	Married	Primary	employed		No		No	No	No				Greater than24	More than 4	Single	24-59m	poorer	High	High	NO	High
ET7	9	6	2	9	652857	8	No	25-34	Married	No education			No		No	No			Home	More than 24m	Less than 24	2-3	Single	24-59m	poorer	High	High	yes	High
GH8	9	60	2	9	1379990	11	Yes	35-49	Married	Secondar and higher	employed		Yes		Yes	Yes	No				Greater than24	More than 4	Single	24-59m	richer	High	High	yes	High
GH8	9	81	3	9	1379990	11	No	15-24	Unmarried	Secondar and higher	Unemployed	Average	No	Average	No	No	No	More than 5	Institution	More than 24m		one	Single	6-23m	poorer	High	High	NO	High
ET7	9	24	2	9	652857	8		35-49	Married	No education			No		No	No		Less than 5	Home	More than 24m	Greater than24	More than 4	Single	24-59m	poorer	High	High	yes	High
ET7	9	105	2	9	652857	8		25-34	Married	No education			No		No	No			Home	More than 24m	Greater than24	2-3	Single	24-59m	poorer	High	High	yes	High
SL7	9	6	2	9	736144	6		25-34	Married	Primary	employed	Large	Yes	Large	Yes	No	No	Less than 5	Home	More than 24m	Greater than24	2-3	Single	24-59m	middle	High	High	yes	High
ET7	9	15	2	9	652857	8		35-49	Married	No education			Yes		Yes	No		More than 5	Institution	More than 24m	Greater than24	More than 4	Single	24-59m	middle	High	High	yes	High
ET7	9	42	2	9	652857	8		35-49	Married	No education			No		No	No		Less than 5	Home	More than 24m	Greater than24	More than 4	Single	24-59m	poorer	High	High	yes	High
SL7	9	147	2	9	736144	6	No	35-49	Married	No education	Unemployed	Average	No	Average	No	No	No	More than 5	Institution	6-24m	Greater than24	More than 4	Single	6-23m	poorer	High	High	NO	High
ET7	9	60	2	9	652857	8		25-34	Married	No education			No		No	No		No visits	Home	More than 24m	Greater than24	2-3	Single	24-59m	poorer	High	High	yes	High
SL7	9	48	2	9	736144	6		35-49	Married	Primary	employed	Average	Yes	Average	Yes	No	No	Less than 5	Institution	More than 24m	Greater than24	More than 4	Single	24-59m	middle	High	High	yes	High
SL7	9	193	2	9	736144	6	No	25-34	Married	No education	Unemployed	Smaller than average	No	Smaller than average	No	No	No		Institution	More than 24m	Greater than24	More than 4	Single	24-59m	poorer	High	High	NO	High
GA7	9	17	4	9	404963	7		35-49	Ever married	Primary	Unemployed	Smaller than average	No	Smaller than average	No	Yes	No	More than 5	Institution	More than 24m		one	Single	24-59m	poorer	High	High	yes	High
SL7	9	84	2	9	736144	6		25-34	Married	No education	Unemployed	Average	No	Average	No	No	No	More than 5	Institution	More than 24m	Greater than24	2-3	Single	24-59m	poorer	High	High	NO	High
SL7	9	208	3	9	736144	6	No	25-34	Married	No education	employed	Average	Yes	Average	Yes	Yes	No	More than 5	Institution	6-24m	Greater than24	More than 4	Single	6-23m	richer	High	High	yes	High
ZA7	9	100	2	9	1248249	6	No	35-49	Married	Secondar and higher	employed	Smaller than average	Yes	Smaller than average	Yes	Yes	Yes	Less than 5	Institution	Less th 6 m	Greater than24	2-3	Single	Less 6m	richer	High	High	yes	High
ET7	9	82	2	9	652857	8		15-24	Married	Primary			No		No	No		Less than 5	Institution	More than 24m		one	Single	24-59m	middle	High	High	yes	High
ET7	9	123	2	9	652857	8		15-24	Married	No education			No		No	No			Institution	More than 24m		one	Single	24-59m	poorer	High	High	yes	High
ET7	9	87	2	9	652857	8	No	25-34	Married	No education			No		No	No			Home	More than 24m	Greater than24	2-3	Single	24-59m	poorer	High	High	yes	High
GH8	9	212	1	9	1379990	11		15-24	Ever married	Secondar and higher	employed	Large	No	Large	No	Yes	No	More than 5	Institution	More than 24m	Greater than24	2-3	Single	24-59m	richer	High	High	yes	High
SL7	10	249	7	10	987568	7		25-34	Ever married	No education	Unemployed	Average	Yes	Average	Yes	No	No	Less than 5	Home	More than 24m	Greater than24	2-3	Single	24-59m	richer	High	High	yes	Low
CM7	10	755	2	10	316112	8	No	25-34	Married	Secondar and higher	employed	Smaller than average	No	Smaller than average	No	No	No		Institution	More than 24m	Greater than24	2-3	Single	24-59m	poorer	High	High	NO	Low
GA7	10	16	2	10	248266	2	No	25-34	Married	No education	employed	Large	No	Large	No	Yes	No		Institution	More than 24m	Greater than24	2-3	Single	24-59m	poorer	High	High	yes	Low
CM7	10	1133	2	10	316112	8	No	15-24	Married	Primary	employed	Large	No	Large	No	No	No	Less than 5	Institution	Less th 6 m	Greater than24	2-3	Single	Less 6m	poorer	High	High	NO	Low
SL7	10	39	4	10	987568	7	No	15-24	Married	Primary	employed	Average	Yes	Average	Yes	No	No	Less than 5	Home	6-24m		one	Single	6-23m	middle	High	High	yes	Low
ET7	10	92	2	10	620214	8	No	25-34	Married	Secondar and higher			Yes		Yes	No			Institution	More than 24m		one	Single	24-59m	richer	High	High	yes	Low
CM7	10	45	5	10	316112	8	No	15-24	Married	No education	employed	Average	No	Average	No	No	No		Home	More than 24m	Greater than24	2-3	Single	24-59m	poorer	High	High	NO	Low
CM7	10	57	2	10	316112	8	No	35-49	Married	No education	employed	Average	No	Average	No	No	No	Less than 5	Institution	More than 24m	Greater than24	More than 4	Single	6-23m	poorer	High	High	NO	Low
ET7	10	19	2	10	620214	7	No	25-34	Married	Secondar and higher			No		No	No			Institution	More than 24m		one	Single	24-59m	middle	High	High	yes	Low
SL7	10	61	11	10	987568	7	No	15-24	Ever married	Secondar and higher	Unemployed	Large	No	Large	No	No	No	More than 5	Institution	More than 24m		one	Single	6-23m	poorer	High	High	NO	Low
ET7	10	83	2	10	620214	8		35-49	Married	Primary			No		No	No		Less than 5	Home	More than 24m	Greater than24	More than 4	Single	24-59m	richer	High	High	yes	Low
ET7	10	10	2	10	620214	7	No	35-49	Married	No education			No		No	No		Less than 5	Home	6-24m	Greater than24	More than 4	Single	6-23m	middle	High	High	yes	Low
CM7	10	1198	2	10	316112	8	No	15-24	Married	Primary	employed	Large	No	Large	No	No	No		Institution	More than 24m		one	Single	24-59m	poorer	High	High	NO	Low
GA7	10	9	2	10	248266	2		35-49	Ever married	No education	employed	Smaller than average	Yes	Smaller than average	Yes	Yes	No	No visits	Home	More than 24m	Greater than24	More than 4	Single	24-59m	poorer	High	High	yes	Low
SL7	10	214	2	10	987568	7	No	35-49	Married	No education	employed	Average	Yes	Average	Yes	No	No	More than 5	Institution	More than 24m	Greater than24	More than 4	Twin	6-23m	middle	High	High	yes	Low
SL7	10	70	6	10	987568	7		25-34	Married	Secondar and higher	employed	Large	Yes	Large	Yes	Yes	No	Less than 5	Home	More than 24m	Greater than24	More than 4	Single	24-59m	richer	High	High	yes	Low
CM7	10	92	2	10	316112	8		25-34	Married	No education	employed	Average	No	Average	No	No	No		Home	More than 24m	Less than 24	More than 4	Single	24-59m	poorer	High	High	NO	Low
GA7	10	28	1	10	248266	2	No	25-34	Ever married	Primary	Unemployed	Smaller than average	Yes	Smaller than average	Yes	No	No		Institution	More than 24m	Greater than24	2-3	Single	24-59m	poorer	High	High	yes	Low
GA7	10	23	2	10	248266	2	No	35-49	Married	Primary	employed	Large	Yes	Large	Yes	Yes	No		Home	More than 24m	Greater than24	More than 4	Single	24-59m	poorer	High	High	yes	Low
CM7	10	45	2	10	316112	8		15-24	Married	No education	employed	Smaller than average	No	Smaller than average	No	No	No		Home	More than 24m		one	Single	24-59m	poorer	High	High	NO	Low
GA7	10	7	2	10	248266	2		35-49	Ever married	Primary	Unemployed	Large	No	Large	No	No	No	No visits	Home	More than 24m		one	Single	24-59m	poorer	High	High	NO	Low
SL7	10	87	3	10	987568	7	No	15-24	Married	No education	Unemployed	Large	Yes	Large	Yes	Yes	No		Institution	More than 24m	Greater than24	2-3	Single	24-59m	richer	High	High	yes	Low
GA7	10	32	2	10	248266	2	No	25-34	Ever married	Primary	Unemployed	Large	Yes	Large	Yes	Yes	No		Home	More than 24m	Greater than24	More than 4	Single	24-59m	poorer	High	High	yes	Low
ET7	10	38	2	10	620214	7		35-49	Married	No education			No		No	No		Less than 5	Home	More than 24m	Greater than24	More than 4	Single	24-59m	richer	High	High	yes	Low
SL7	10	214	8	10	987568	7		15-24	Unmarried	No education	employed	Large	Yes	Large	Yes	No	No	Less than 5	Home	More than 24m		one	Single	24-59m	middle	High	High	yes	Low
ET7	10	60	2	10	620214	8	No	25-34	Married	Primary			Yes		Yes	No			Home	More than 24m	Greater than24	2-3	Single	24-59m	richer	High	High	yes	Low
CM7	10	271	8	10	316112	8		15-24	Married	No education	employed	Average	No	Average	No	No	No		Institution	More than 24m		one	Twin	6-23m	poorer	High	High	NO	Low
CM7	10	166	5	10	316112	8	No	15-24	Married	Primary	employed	Smaller than average	No	Smaller than average	No	No	No	Less than 5	Institution	Less th 6 m	Greater than24	2-3	Single	Less 6m	middle	High	High	NO	Low
ET7	10	89	2	10	620214	8	No	25-34	Married	Primary			Yes		Yes	No			Institution	More than 24m	Greater than24	2-3	Single	24-59m	poorer	High	High	yes	Low
SL7	10	138	3	10	987568	7		25-34	Married	Primary	employed	Large	Yes	Large	Yes	No	No	More than 5	Home	More than 24m	Greater than24	2-3	Single	24-59m	richer	High	High	yes	Low
GH8	10	188	2	10	1244123	1	Yes	25-34	Married	Secondar and higher	employed	Average	Yes	Average	Yes	Yes	Yes	More than 5	Institution	More than 24m	Greater than24	2-3	Single	6-23m	richer	High	High	yes	Low
SL7	10	87	3	10	987568	7	No	15-24	Married	No education	Unemployed	Smaller than average	Yes	Smaller than average	Yes	Yes	No	Less than 5	Home	6-24m	Less than 24	2-3	Single	6-23m	richer	High	High	yes	Low
GA7	10	32	2	10	248266	2	No	25-34	Ever married	Primary	Unemployed	Large	Yes	Large	Yes	Yes	No	Less than 5	Institution	6-24m	Greater than24	More than 4	Single	6-23m	poorer	High	High	yes	Low
GH8	10	188	2	10	1244123	1	Yes	25-34	Married	Secondar and higher	employed		Yes		Yes	Yes	Yes					one	Single	24-59m	richer	High	High	yes	Low
CM7	10	994	2	10	316112	8	No	15-24	Married	Primary	employed	Smaller than average	No	Smaller than average	No	No	No	Less than 5	Home	6-24m		one	Single	6-23m	poorer	High	High	NO	Low
GA7	10	28	1	10	248266	2	No	25-34	Ever married	Primary	Unemployed	Average	Yes	Average	Yes	No	No		Institution	More than 24m	Less than 24	More than 4	Single	24-59m	poorer	High	High	yes	Low
CM7	10	92	2	10	316112	8		25-34	Married	No education	employed	Large	No	Large	No	No	No		Home	More than 24m	Less than 24	More than 4	Single	24-59m	poorer	High	High	NO	Low
GH8	10	40	2	10	1244123	1		25-34	Married	Secondar and higher	employed		Yes		Yes	Yes	Yes					one	Single	24-59m	richer	High	High	yes	Low
ET7	10	19	2	10	620214	7	No	25-34	Married	Secondar and higher			No		No	No		More than 5	Institution	Less th 6 m	Greater than24	2-3	Single	Less 6m	middle	High	High	yes	Low
CM7	10	715	1	10	316112	8		25-34	Ever married	No education	employed	Average	No	Average	No	No	No	Less than 5	Home	More than 24m	Greater than24	More than 4	Single	24-59m	poorer	High	High	NO	Low
ET7	10	67	1	10	620214	8		25-34	Unmarried	Secondar and higher			No		No	No		More than 5	Institution	More than 24m		one	Single	24-59m	richer	High	High	yes	Low
CM7	10	1005	2	10	316112	8		35-49	Married	No education	employed	Smaller than average	No	Smaller than average	No	No	No	More than 5	Home	More than 24m	Less than 24	More than 4	Single	24-59m	poorer	High	High	NO	Low
SL7	10	214	2	10	987568	7	No	35-49	Married	No education	employed	Average	Yes	Average	Yes	No	No		Institution	More than 24m	Greater than24	More than 4	Twin	6-23m	middle	High	High	yes	Low
CM7	10	249	4	10	316112	8	No	25-34	Married	Primary	employed	Average	Yes	Average	Yes	No	No		Home	More than 24m	Greater than24	2-3	Single	24-59m	poorer	High	High	yes	Low
ET7	10	54	2	10	620214	8	No	15-24	Married	Secondar and higher			No		No	No		More than 5	Institution	6-24m		one	Single	6-23m	richer	High	High	yes	Low
GA7	10	8	1	10	248266	2	No	35-49	Ever married	No education	employed	Average	No	Average	No	No	No	Less than 5	Home	6-24m		one	Single	6-23m	poorer	High	High	NO	Low
ET7	10	22	2	10	620214	8		25-34	Married	No education			Yes		Yes	No			Home	More than 24m	Greater than24	More than 4	Single	24-59m	middle	High	High	yes	Low
CM7	10	1133	2	10	316112	8	No	15-24	Married	Primary	employed	Large	No	Large	No	No	No		Institution	More than 24m		one	Single	24-59m	poorer	High	High	NO	Low
CM7	10	555	2	10	316112	8		15-24	Married	Secondar and higher	employed	Average	No	Average	No	No	No	Less than 5	Institution	More than 24m	Greater than24	2-3	Single	24-59m	poorer	High	High	NO	Low
ET7	10	70	2	10	620214	8	No	15-24	Married	Secondar and higher			No		No	No		Less than 5	Institution	Less th 6 m	Less than 24	2-3	Single	Less 6m	richer	High	High	yes	Low
ET7	10	35	2	10	620214	7		35-49	Married	No education			No		No	No		Less than 5	Home	More than 24m	Greater than24	More than 4	Single	24-59m	poorer	High	High	yes	Low
CM7	10	979	2	10	316112	8		35-49	Married	Primary	employed	Average	Yes	Average	Yes	Yes	No	Less than 5	Institution	More than 24m	Greater than24	More than 4	Single	24-59m	middle	High	High	yes	Low
ET7	10	22	2	10	620214	8		25-34	Married	No education			Yes		Yes	No		Less than 5	Home	More than 24m	Greater than24	More than 4	Single	24-59m	middle	High	High	yes	Low
ET7	10	16	2	10	620214	7		15-24	Married	Primary			No		No	No		More than 5	Institution	More than 24m	Greater than24	2-3	Single	24-59m	middle	High	High	yes	Low
GA7	10	28	1	10	248266	2	No	25-34	Ever married	Primary	Unemployed	Smaller than average	Yes	Smaller than average	Yes	No	No	Less than 5	Home	6-24m	Greater than24	More than 4	Single	6-23m	poorer	High	High	yes	Low
SL7	10	70	7	10	987568	7		25-34	Married	No education	Unemployed	Large	Yes	Large	Yes	Yes	No	More than 5	Institution	More than 24m	Greater than24	2-3	Single	24-59m	richer	High	High	yes	Low
CM7	10	574	2	10	316112	8		15-24	Married	Primary	employed	Large	No	Large	No	No	No	Less than 5	Home	More than 24m	Less than 24	2-3	Single	24-59m	poorer	High	High	NO	Low
GA7	10	10	2	10	248266	2		35-49	Ever married	Primary	employed	Large	Yes	Large	Yes	No	Yes		Institution	More than 24m	Greater than24	More than 4	Single	24-59m	poorer	High	High	yes	Low
GA7	10	29	1	10	248266	2	Yes	35-49	Ever married	No education	Unemployed	Smaller than average	No	Smaller than average	No	No	No	No visits	Home	6-24m	Greater than24	More than 4	Single	6-23m	poorer	High	High	NO	Low
ET7	10	92	2	10	620214	8	No	25-34	Married	Secondar and higher			Yes		Yes	No		Less than 5	Home	More than 24m	Greater than24	2-3	Single	6-23m	richer	High	High	yes	Low
CM7	10	92	2	10	316112	8		25-34	Married	No education	employed	Large	No	Large	No	No	No	Less than 5	Institution	More than 24m	Less than 24	More than 4	Single	24-59m	poorer	High	High	NO	Low
GA7	10	17	4	10	248266	2	No	15-24	Unmarried	Primary	employed	Large	Yes	Large	Yes	No	No	Less than 5	Institution	6-24m		one	Single	6-23m	poorer	High	High	yes	Low
GA7	10	16	2	10	248266	2	No	25-34	Married	No education	employed	Average	No	Average	No	Yes	No	More than 5	Institution	6-24m	Greater than24	2-3	Single	6-23m	poorer	High	High	yes	Low
CM7	10	755	2	10	316112	8	No	25-34	Married	Secondar and higher	employed	Smaller than average	No	Smaller than average	No	No	No	Less than 5	Institution	More than 24m	Less than 24	2-3	Single	6-23m	poorer	High	High	NO	Low
SL7	10	56	3	10	987568	7	Yes	35-49	Married	No education	employed	Smaller than average	Yes	Smaller than average	Yes	No	No	More than 5	Home	Less th 6 m	Greater than24	More than 4	Single	Less 6m	middle	High	High	yes	Low
SL7	10	61	15	10	987568	7		25-34	Married	No education	employed	Average	No	Average	No	No	No	Less than 5	Institution	More than 24m	Greater than24	2-3	Single	24-59m	poorer	High	High	NO	Low
SL7	10	70	8	10	987568	7	No	15-24	Married	Secondar and higher	employed	Large	Yes	Large	Yes	Yes	No	More than 5	Institution	6-24m		one	Single	6-23m	richer	High	High	yes	Low
ET7	10	83	3	10	620214	8	No	15-24	Married	Secondar and higher			No		No	No		Less than 5	Institution	More than 24m		one	Single	6-23m	richer	High	High	yes	Low
GA7	10	23	2	10	248266	2	No	35-49	Married	Primary	employed	Smaller than average	Yes	Smaller than average	Yes	Yes	No	No visits	Home	6-24m	Greater than24	More than 4	Single	6-23m	poorer	High	High	yes	Low
SL7	10	98	2	10	987568	7		25-34	Married	No education	employed	Large	No	Large	No	No	No	More than 5	Institution	More than 24m		one	Single	24-59m	richer	High	High	NO	Low
SL7	10	203	2	10	987568	7		25-34	Married	Primary	employed	Large	Yes	Large	Yes	No	No	More than 5	Institution	More than 24m	Greater than24	2-3	Single	24-59m	richer	High	High	yes	Low
ET7	10	45	2	10	620214	7	No	25-34	Married	Primary			No		No	No		Less than 5	Home	6-24m	Greater than24	2-3	Single	6-23m	richer	High	High	yes	Low
CM7	10	719	2	10	316112	8		15-24	Married	Secondar and higher	employed	Average	No	Average	No	No	No	No visits	Home	More than 24m		one	Single	24-59m	poorer	High	High	NO	Low
SL7	10	209	3	10	987568	7	No	15-24	Unmarried	No education	employed	Average	Yes	Average	Yes	No	No	Less than 5	Institution	6-24m		one	Single	6-23m	richer	High	High	yes	Low
ET7	10	89	2	10	620214	8	No	25-34	Married	Primary			Yes		Yes	No		Less than 5	Institution	Less th 6 m	Greater than24	2-3	Single	Less 6m	poorer	High	High	yes	Low
SL7	10	214	9	10	987568	7	No	15-24	Married	Secondar and higher	employed	Average	Yes	Average	Yes	No	No	More than 5	Home	6-24m		one	Single	6-23m	middle	High	High	yes	Low
ET7	10	70	2	10	620214	8	No	15-24	Married	Secondar and higher			No		No	No			Institution	More than 24m		one	Single	6-23m	richer	High	High	yes	Low
CM7	10	249	4	10	316112	8	No	25-34	Married	Primary	employed	Average	Yes	Average	Yes	No	No	Less than 5	Institution	6-24m	Greater than24	2-3	Single	6-23m	poorer	High	High	yes	Low
SL7	10	249	2	10	987568	7	No	25-34	Married	No education	employed	Large	Yes	Large	Yes	No	No	More than 5	Institution	Less th 6 m	Greater than24	More than 4	Single	Less 6m	richer	High	High	yes	Low
CM7	10	45	5	10	316112	8	No	15-24	Married	No education	employed	Average	No	Average	No	No	No	Less than 5	Home	6-24m	Less than 24	2-3	Single	6-23m	poorer	High	High	NO	Low
SL7	10	224	5	10	987568	7	No	25-34	Married	No education	employed	Large	Yes	Large	Yes	No	No	Less than 5	Institution	More than 24m	Greater than24	2-3	Single	6-23m	middle	High	High	yes	Low
CM7	10	271	8	10	316112	8		15-24	Married	No education	employed	Average	No	Average	No	No	No	Less than 5	Institution	More than 24m		2-3	Twin	6-23m	poorer	High	High	NO	Low
GA7	10	10	2	10	248266	2		35-49	Ever married	Primary	employed	Large	Yes	Large	Yes	No	Yes	More than 5	Institution	More than 24m	Greater than24	More than 4	Single	Less 6m	poorer	High	High	yes	Low
CM7	10	1005	2	10	316112	8		35-49	Married	No education	employed	Average	No	Average	No	No	No		Home	More than 24m	Greater than24	More than 4	Single	24-59m	poorer	High	High	NO	Low
CM7	10	45	2	10	316112	8		15-24	Married	No education	employed	Large	No	Large	No	No	No	No visits	Home	More than 24m	Less than 24	2-3	Single	24-59m	poorer	High	High	NO	Low
CM7	10	1198	2	10	316112	8	No	15-24	Married	Primary	employed	Average	No	Average	No	No	No	Less than 5	Institution	Less th 6 m	Greater than24	2-3	Single	Less 6m	poorer	High	High	NO	Low
ET7	10	60	2	10	620214	8	No	25-34	Married	Primary			Yes		Yes	No		More than 5	Institution	6-24m	Greater than24	More than 4	Single	6-23m	richer	High	High	yes	Low
CM7	10	574	2	10	316112	8		15-24	Married	Primary	employed	Average	No	Average	No	No	No		Home	More than 24m	Less than 24	2-3	Single	24-59m	poorer	High	High	NO	Low
SL7	10	214	13	10	987568	7		15-24	Married	No education	Unemployed	Average	Yes	Average	Yes	No	No	Less than 5	Home	More than 24m		one	Single	24-59m	middle	High	High	yes	Low
GA7	10	15	3	10	248266	2		15-24	Ever married	Primary	employed	Smaller than average	No	Smaller than average	No	No	No	Less than 5	Home	More than 24m		one	Single	24-59m	poorer	High	High	NO	Low
GA7	10	28	4	10	248266	2	No	15-24	Unmarried	Primary	employed	Average	Yes	Average	Yes	No	No	Less than 5	Home	6-24m		one	Single	6-23m	poorer	High	High	yes	Low
ET7	10	48	1	10	620214	8		25-34	Ever married	No education			No		No	No		More than 5	Institution	More than 24m	Greater than24	2-3	Single	24-59m	richer	High	High	yes	Low
CM7	10	166	5	10	316112	8	No	15-24	Married	Primary	employed	Smaller than average	No	Smaller than average	No	No	No		Institution	More than 24m		one	Single	24-59m	middle	High	High	NO	Low
CM7	11	602	2	11	662963	10		25-34	Ever married	Secondar and higher	employed	Average	Yes	Average	Yes	Yes	No	More than 5	Home	More than 24m	Greater than24	2-3	Single	24-59m	richer	Low	High	yes	High
GA7	11	16	1	11	284124	3		25-34	Ever married	Secondar and higher	employed	Smaller than average	No	Smaller than average	No	No	No	Less than 5	Institution	More than 24m	Greater than24	2-3	Single	24-59m	poorer	Low	High	NO	High
SL7	11	1	2	11	615991	7	Yes	35-49	Married	No education	employed	Average	Yes	Average	Yes	No	No		Institution	More than 24m	Greater than24	More than 4	Single	24-59m	poorer	Low	High	yes	High
GA7	11	7	2	11	284124	3	No	25-34	Married	Secondar and higher	employed	Large	Yes	Large	Yes	Yes	No		Institution	More than 24m	Less than 24	More than 4	Single	24-59m	richer	Low	High	yes	High
CM7	11	469	2	11	662963	10	Yes	15-24	Ever married	Secondar and higher	Unemployed	Average	No	Average	No	Yes	No	More than 5	Institution	Less th 6 m		one	Single	Less 6m	richer	Low	High	yes	High
GA7	11	16	4	11	284124	3	No	25-34	Ever married	Secondar and higher	Unemployed	Large	Yes	Large	Yes	Yes	No	Less than 5	Institution	More than 24m	Greater than24	More than 4	Single	6-23m	poorer	Low	High	yes	High
GA7	11	9	3	11	284124	3	No	25-34	Unmarried	Secondar and higher	Unemployed	Average	No	Average	No	Yes	No		Institution	More than 24m	Less than 24	2-3	Single	24-59m	poorer	Low	High	yes	High
GA7	11	9	2	11	284124	3		35-49	Ever married	Secondar and higher	employed	Large	No	Large	No	Yes	Yes	Less than 5	Institution	More than 24m	Greater than24	More than 4	Single	24-59m	poorer	Low	High	yes	High
ZA7	11	66	2	11	515360	10		25-34	Unmarried	Secondar and higher	Unemployed	Large	No	Large	No	Yes	No	No visits	Institution	More than 24m	Greater than24	2-3	Single	24-59m	middle	Low	High	yes	High
GH8	11	22	1	11	1006637	10	No	25-34	Married	Secondar and higher	employed	Average	Yes	Average	Yes	Yes	No	More than 5	Institution	Less th 6 m	Greater than24	2-3	Single	Less 6m	richer	Low	High	yes	High
GH8	11	56	2	11	1006637	10	No	35-49	Married	Primary	employed	Average	Yes	Average	Yes	Yes	No	More than 5	Institution	6-24m	Greater than24	2-3	Single	6-23m	richer	Low	High	yes	High
GH8	11	28	2	11	1006637	10		35-49	Married	No education	Unemployed		No		No	Yes	No				Greater than24	2-3	Single	24-59m	richer	Low	High	yes	High
CM7	11	249	5	11	662963	10	Yes	15-24	Ever married	Secondar and higher	employed	Smaller than average	Yes	Smaller than average	Yes	Yes	Yes	More than 5	Institution	Less th 6 m	Greater than24	2-3	Single	Less 6m	richer	Low	High	yes	High
CM7	11	1198	2	11	662963	10		25-34	Ever married	Secondar and higher	employed	Average	No	Average	No	Yes	No	More than 5	Institution	More than 24m	Greater than24	2-3	Single	24-59m	middle	Low	High	yes	High
CM7	11	655	7	11	662963	10		35-49	Married	Secondar and higher	employed	Smaller than average	Yes	Smaller than average	Yes	Yes	Yes		Institution	More than 24m	Greater than24	More than 4	Single	24-59m	richer	Low	High	yes	High
GA7	11	19	2	11	284124	3	Yes	35-49	Ever married	Secondar and higher	Unemployed	Smaller than average	No	Smaller than average	No	Yes	No	Less than 5	Institution	Less th 6 m	Greater than24	More than 4	Single	Less 6m	poorer	Low	High	yes	High
SL7	11	63	3	11	615991	7	No	25-34	Married	No education	employed	Average	No	Average	No	No	No	Less than 5	Institution	6-24m	Greater than24	2-3	Single	6-23m	poorer	Low	High	NO	High
SL7	11	231	2	11	615991	7	Yes	25-34	Married	No education	employed	Large	No	Large	No	No	No	More than 5	Institution	More than 24m	Less than 24	2-3	Single	6-23m	poorer	Low	High	NO	High
CM7	11	1049	4	11	662963	11		15-24	Unmarried	Primary	employed	Smaller than average	Yes	Smaller than average	Yes	No	No	No visits	Home	More than 24m	Greater than24	2-3	Single	24-59m	middle	Low	High	yes	High
SL7	11	1	2	11	615991	7	Yes	35-49	Married	No education	employed	Large	Yes	Large	Yes	No	No	More than 5	Institution	6-24m	Greater than24	More than 4	Single	6-23m	poorer	Low	High	yes	High
SL7	11	55	2	11	615991	7		35-49	Married	No education	employed	Average	Yes	Average	Yes	No	No		Institution	More than 24m	Greater than24	More than 4	Single	24-59m	poorer	Low	High	yes	High
ET7	11	39	2	11	612769	8		25-34	Married	Primary			Yes		Yes	No		Less than 5	Institution	More than 24m	Greater than24	More than 4	Single	24-59m	richer	Low	High	yes	High
CM7	11	655	7	11	662963	10		35-49	Married	Secondar and higher	employed	Smaller than average	Yes	Smaller than average	Yes	Yes	Yes	Less than 5	Institution	Less th 6 m	Greater than24	More than 4	Single	Less 6m	richer	Low	High	yes	High
ZA7	11	78	2	11	515360	10	Yes	25-34	Unmarried	Secondar and higher	employed	Large	Yes	Large	Yes	Yes	Yes	More than 5	Institution	Less th 6 m	Greater than24	2-3	Single	Less 6m	poorer	Low	High	yes	High
ET7	11	71	2	11	612769	8	No	25-34	Married	Secondar and higher			Yes		Yes	No		More than 5	Institution	6-24m		one	Single	6-23m	poorer	Low	High	yes	High
SL7	11	104	2	11	615991	7		25-34	Married	No education	employed	Average	Yes	Average	Yes	No	No		Institution	More than 24m		one	Single	24-59m	poorer	Low	High	yes	High
CM7	11	1049	3	11	662963	11		25-34	Unmarried	Secondar and higher	Unemployed	Large	Yes	Large	Yes	No	Yes	No visits	Institution	More than 24m	Greater than24	2-3	Single	24-59m	middle	Low	High	yes	High
GA7	11	19	2	11	284124	3	Yes	35-49	Ever married	Secondar and higher	Unemployed	Smaller than average	No	Smaller than average	No	Yes	No		Institution	More than 24m	Greater than24	More than 4	Single	24-59m	poorer	Low	High	yes	High
ET7	11	57	2	11	612769	8	No	25-34	Married	Secondar and higher			No		No	No		Less than 5	Institution	6-24m	Greater than24	2-3	Single	6-23m	middle	Low	High	yes	High
CM7	11	992	2	11	662963	10		15-24	Ever married	Primary	Unemployed	Average	No	Average	No	Yes	No	Less than 5	Institution	More than 24m		one	Single	24-59m	richer	Low	High	yes	High
SL7	11	48	2	11	615991	7	No	35-49	Married	No education	employed	Average	Yes	Average	Yes	No	No		Institution	More than 24m	Less than 24	More than 4	Twin	24-59m	poorer	Low	High	yes	High
SL7	11	79	2	11	615991	7	No	15-24	Married	No education	employed	Large	Yes	Large	Yes	No	No	More than 5	Institution	More than 24m	Greater than24	2-3	Single	6-23m	poorer	Low	High	yes	High
GA7	11	3	2	11	284124	3	No	25-34	Ever married	Primary	Unemployed	Average	No	Average	No	Yes	No	More than 5	Institution	6-24m	Greater than24	More than 4	Single	6-23m	poorer	Low	High	yes	High
CM7	11	1078	2	11	662963	11		35-49	Married	Secondar and higher	employed	Average	Yes	Average	Yes	No	Yes	No visits	Institution	More than 24m	Greater than24	More than 4	Single	24-59m	middle	Low	High	yes	High
CM7	11	1050	6	11	662963	10		25-34	Ever married	Secondar and higher	employed	Large	No	Large	No	No	No	More than 5	Institution	More than 24m	Greater than24	2-3	Single	24-59m	poorer	Low	High	NO	High
GA7	11	24	2	11	284124	3	No	35-49	Ever married	Primary	employed	Large	No	Large	No	Yes	No	Less than 5	Institution	6-24m	Greater than24	More than 4	Single	6-23m	poorer	Low	High	yes	High
ET7	11	50	2	11	612769	8		25-34	Married	Secondar and higher			Yes		Yes	No		Less than 5	Institution	More than 24m	Greater than24	2-3	Single	24-59m	richer	Low	High	yes	High
ET7	11	64	2	11	612769	8	No	15-24	Married	Primary			Yes		Yes	No		Less than 5	Institution	6-24m		one	Single	6-23m	middle	Low	High	yes	High
SL7	11	171	2	11	615991	7	Yes	25-34	Married	No education	employed	Large	Yes	Large	Yes	No	No		Institution	More than 24m	Less than 24	More than 4	Single	24-59m	poorer	Low	High	yes	High
GA7	11	9	3	11	284124	3	No	25-34	Unmarried	Secondar and higher	Unemployed	Average	No	Average	No	Yes	No		Institution	More than 24m	Greater than24	2-3	Single	24-59m	poorer	Low	High	yes	High
ZA7	11	35	2	11	515360	10		15-24	Unmarried	Secondar and higher	Unemployed	Average	No	Average	No	No	No	More than 5	Institution	6-24m		one	Single	24-59m	poorer	Low	High	NO	High
GA7	11	16	4	11	284124	3	No	25-34	Ever married	Secondar and higher	Unemployed	Large	Yes	Large	Yes	Yes	No		Institution	More than 24m	Less than 24	More than 4	Single	24-59m	poorer	Low	High	yes	High
GA7	11	19	2	11	284124	3	Yes	35-49	Ever married	Secondar and higher	Unemployed	Smaller than average	No	Smaller than average	No	Yes	No		Institution	More than 24m	Greater than24	More than 4	Single	24-59m	poorer	Low	High	yes	High
GA7	11	14	2	11	284124	3		25-34	Married	Secondar and higher	employed	Average	No	Average	No	Yes	No	More than 5	Institution	More than 24m		one	Single	24-59m	richer	Low	High	yes	High
GA7	11	5	3	11	284124	3		15-24	Unmarried	Secondar and higher	Unemployed	Average	No	Average	No	Yes	No	Less than 5	Institution	More than 24m		one	Single	24-59m	poorer	Low	High	yes	High
ET7	11	107	2	11	612769	8		15-24	Married	Secondar and higher			No		No	No		Less than 5	Institution	More than 24m		one	Single	24-59m	middle	Low	High	yes	High
GA7	11	12	2	11	284124	3		25-34	Ever married	Secondar and higher	employed	Large	Yes	Large	Yes	Yes	No	Less than 5	Institution	More than 24m	Greater than24	More than 4	Single	24-59m	poorer	Low	High	yes	High
ZA7	11	38	1	11	515360	10		25-34	Unmarried	Secondar and higher	Unemployed	Average	Yes	Average	Yes	Yes	No	More than 5	Institution	Less th 6 m	Greater than24	2-3	Single	24-59m	middle	Low	High	yes	High
SL7	11	63	3	11	615991	7	No	25-34	Married	No education	employed	Large	No	Large	No	No	No		Institution	More than 24m	Less than 24	2-3	Single	24-59m	poorer	Low	High	NO	High
GA7	11	15	2	11	284124	3		35-49	Married	Secondar and higher	employed	Average	Yes	Average	Yes	Yes	No	More than 5	Institution	More than 24m	Greater than24	More than 4	Single	24-59m	richer	Low	High	yes	High
CM7	11	735	7	11	662963	10	No	15-24	Unmarried	Secondar and higher	Unemployed	Smaller than average	Yes	Smaller than average	Yes	Yes	Yes	More than 5	Institution	Less th 6 m		one	Single	Less 6m	richer	Low	High	yes	High
GA7	11	9	3	11	284124	3	No	25-34	Unmarried	Secondar and higher	Unemployed	Average	No	Average	No	Yes	No	More than 5	Institution	6-24m	Greater than24	More than 4	Single	6-23m	poorer	Low	High	yes	High
ET7	11	32	2	11	612769	8		35-49	Married	Primary			No		No	No		Less than 5	Home	More than 24m	Greater than24	More than 4	Single	24-59m	middle	Low	High	yes	High
SL7	11	55	2	11	615991	7		35-49	Married	No education	employed	Large	Yes	Large	Yes	No	No	More than 5	Institution	More than 24m	Greater than24	More than 4	Single	24-59m	poorer	Low	High	yes	High
CM7	11	655	10	11	662963	10		25-34	Married	Secondar and higher	employed	Large	Yes	Large	Yes	Yes	Yes	More than 5	Institution	More than 24m	Greater than24	2-3	Single	24-59m	richer	Low	High	yes	High
SL7	11	48	2	11	615991	7	No	35-49	Married	No education	employed	Average	Yes	Average	Yes	No	No		Institution	More than 24m	Less than 24	More than 4	Twin	24-59m	poorer	Low	High	yes	High
CM7	11	735	2	11	662963	10	Yes	15-24	Unmarried	Secondar and higher	Unemployed	Smaller than average	Yes	Smaller than average	Yes	Yes	Yes	More than 5	Institution	Less th 6 m		one	Single	Less 6m	richer	Low	High	yes	High
ET7	11	18	2	11	612769	8	No	35-49	Married	No education			Yes		Yes	No			Institution	More than 24m	Greater than24	2-3	Single	24-59m	middle	Low	High	yes	High
ZA7	11	98	4	11	515360	10	No	15-24	Unmarried	Secondar and higher	Unemployed	Average	Yes	Average	Yes	Yes	Yes	Less than 5	Institution	Less th 6 m		one	Single	Less 6m	middle	Low	High	yes	High
GA7	11	5	2	11	284124	3		35-49	Ever married	Primary	employed	Average	No	Average	No	Yes	No	More than 5	Institution	More than 24m	Greater than24	More than 4	Twin	24-59m	poorer	Low	High	yes	High
GA7	11	3	2	11	284124	3	No	25-34	Ever married	Primary	Unemployed	Large	No	Large	No	Yes	No		Institution	More than 24m	Greater than24	2-3	Single	24-59m	poorer	Low	High	yes	High
SL7	11	79	2	11	615991	7	No	15-24	Married	No education	employed	Average	Yes	Average	Yes	No	No		Institution	More than 24m	Greater than24	2-3	Single	24-59m	poorer	Low	High	yes	High
CM7	11	249	5	11	662963	10	Yes	15-24	Ever married	Secondar and higher	employed	Average	Yes	Average	Yes	Yes	Yes		Institution	More than 24m		one	Single	24-59m	richer	Low	High	yes	High
SL7	11	104	2	11	615991	7		25-34	Married	No education	employed	Large	Yes	Large	Yes	No	No	More than 5	Institution	More than 24m	Less than 24	2-3	Single	24-59m	poorer	Low	High	yes	High
ZA7	11	44	2	11	515360	10	Yes	15-24	Unmarried	Secondar and higher	Unemployed	Average	Yes	Average	Yes	Yes	Yes	More than 5	Institution	6-24m		one	Single	6-23m	poorer	Low	High	yes	High
GH8	11	34	1	11	1006637	10		35-49	Married	Secondar and higher	employed		Yes		Yes	Yes	No				Greater than24	More than 4	Single	24-59m	richer	Low	High	yes	High
SL7	11	171	2	11	615991	7	Yes	25-34	Married	No education	employed	Average	Yes	Average	Yes	No	No	More than 5	Institution	6-24m	Greater than24	More than 4	Single	6-23m	poorer	Low	High	yes	High
ZA7	11	6	2	11	515360	10	Yes	25-34	Unmarried	Secondar and higher	Unemployed	Smaller than average	Yes	Smaller than average	Yes	Yes	Yes		Institution			one	Twin	Less 6m	poorer	Low	High	yes	High
GA7	11	28	1	11	284124	3		15-24	Unmarried	Secondar and higher	Unemployed	Average	No	Average	No	Yes	Yes	Less than 5	Institution	More than 24m	Greater than24	2-3	Single	24-59m	poorer	Low	High	yes	High
SL7	11	262	2	11	615991	7	No	25-34	Married	No education	employed	Large	Yes	Large	Yes	No	No	More than 5	Institution	6-24m	Greater than24	2-3	Single	6-23m	poorer	Low	High	yes	High
ZA7	11	98	3	11	515360	10		25-34	Unmarried	Secondar and higher	Unemployed	Average	Yes	Average	Yes	Yes	Yes	Less than 5	Institution	6-24m		one	Single	24-59m	middle	Low	High	yes	High
GH8	11	77	2	11	1006637	10	Yes	15-24	Married	Secondar and higher	Unemployed	Average	No	Average	No	Yes	No	More than 5	Institution	6-24m		one	Single	6-23m	richer	Low	High	yes	High
SL7	11	179	2	11	615991	7	Yes	15-24	Married	No education	employed	Average	Yes	Average	Yes	No	No	More than 5	Institution	6-24m	Greater than24	2-3	Single	6-23m	poorer	Low	High	yes	High
ET7	11	18	2	11	612769	8	No	35-49	Married	No education			Yes		Yes	No		Less than 5	Home	6-24m	Less than 24	More than 4	Single	6-23m	middle	Low	High	yes	High
GA7	11	6	2	11	284124	3		35-49	Ever married	Secondar and higher	employed	Average	No	Average	No	Yes	No	Less than 5	Institution	More than 24m	Greater than24	2-3	Single	24-59m	poorer	Low	High	yes	High
GA7	11	7	2	11	284124	3	No	25-34	Married	Secondar and higher	employed	Average	Yes	Average	Yes	Yes	No	Less than 5	Institution	6-24m	Greater than24	More than 4	Single	6-23m	richer	Low	High	yes	High
ET7	11	89	2	11	612769	8		35-49	Married	No education			No		No	No		No visits	Home	More than 24m	Greater than24	More than 4	Single	24-59m	poorer	Low	High	yes	High
GA7	11	5	2	11	284124	3		35-49	Ever married	Primary	employed	Average	No	Average	No	Yes	No		Institution	More than 24m	Greater than24	More than 4	Twin	24-59m	poorer	Low	High	yes	High
SL7	11	190	2	11	615991	7	Yes	25-34	Married	No education	employed	Average	Yes	Average	Yes	No	No	More than 5	Institution	6-24m	Greater than24	2-3	Single	6-23m	poorer	Low	High	yes	High
SL7	11	179	2	11	615991	7	Yes	15-24	Married	No education	employed	Average	Yes	Average	Yes	No	No		Institution	More than 24m		one	Single	24-59m	poorer	Low	High	yes	High
SL7	11	231	2	11	615991	7	Yes	25-34	Married	No education	employed	Smaller than average	No	Smaller than average	No	No	No		Institution	More than 24m	Greater than24	2-3	Single	24-59m	poorer	Low	High	NO	High
SL7	11	2	2	11	615991	7		35-49	Married	No education	employed	Average	Yes	Average	Yes	No	No	More than 5	Institution	More than 24m	Greater than24	More than 4	Single	24-59m	poorer	Low	High	yes	High
SL7	11	262	2	11	615991	7	No	25-34	Married	No education	employed	Average	Yes	Average	Yes	No	No		Institution	More than 24m	Greater than24	2-3	Single	24-59m	poorer	Low	High	yes	High
ZA7	11	6	2	11	515360	10	Yes	25-34	Unmarried	Secondar and higher	Unemployed	Average	Yes	Average	Yes	Yes	Yes	More than 5	Institution	No beast feed		2-3	Twin	Less 6m	poorer	Low	High	yes	High
CM7	11	1162	16	11	662963	11	No	25-34	Unmarried	Secondar and higher	employed	Large	No	Large	No	Yes	Yes	Less than 5	Institution	More than 24m		one	Single	6-23m	richer	Low	High	yes	High
SL7	11	89	3	11	615991	7		35-49	Married	No education	employed	Average	Yes	Average	Yes	No	No	More than 5	Institution	More than 24m	Greater than24	More than 4	Single	24-59m	poorer	Low	High	yes	High
SL7	11	48	2	11	615991	7	No	35-49	Married	No education	employed	Large	Yes	Large	Yes	No	No	More than 5	Institution	Less th 6 m	Greater than24	More than 4	Single	Less 6m	poorer	Low	High	yes	High
GH8	11	43	1	11	1006637	10		35-49	Ever married	Secondar and higher	employed	Average	Yes	Average	Yes	Yes	No	More than 5	Institution	More than 24m	Greater than24	More than 4	Single	24-59m	richer	Low	High	yes	High
ET7	12	45	3	12	674439	8		25-34	Unmarried	Primary			No		No	No		Less than 5	Institution	More than 24m		one	Single	24-59m	middle	Low	Low	yes	High
ET7	12	95	2	12	674439	8		25-34	Married	Primary			No		No	No		Less than 5	Institution	More than 24m	Greater than24	2-3	Single	24-59m	middle	Low	Low	yes	High
GA7	12	6	1	12	1195846	1		25-34	Unmarried	Primary	Unemployed	Large	No	Large	No	Yes	No	Less than 5	Institution	More than 24m	Greater than24	2-3	Single	24-59m	poorer	Low	Low	yes	High
SL7	12	133	2	12	674954	8		35-49	Married	No education	employed	Average	Yes	Average	Yes	No	No	More than 5	Institution	More than 24m	Greater than24	More than 4	Single	24-59m	middle	Low	Low	yes	High
ZA7	12	58	2	12	3941336	8		35-49	Ever married	Secondar and higher	Unemployed	Average	Yes	Average	Yes	No	Yes	More than 5	Institution	More than 24m	Greater than24	2-3	Single	24-59m	poorer	Low	Low	yes	High
GA7	12	15	1	12	1195846	1		25-34	Ever married	Secondar and higher	employed	Average	No	Average	No	Yes	No		Institution	More than 24m	Greater than24	2-3	Single	24-59m	poorer	Low	Low	yes	High
GA7	12	25	2	12	1195846	1	No	25-34	Ever married	Secondar and higher	Unemployed	Average	No	Average	No	Yes	No		Institution	More than 24m	Greater than24	2-3	Single	24-59m	middle	Low	Low	yes	High
GA7	12	1	3	12	1195846	1	No	25-34	Married	Secondar and higher	Unemployed	Large	Yes	Large	Yes	Yes	No	More than 5	Institution	Less th 6 m	Greater than24	2-3	Single	Less 6m	poorer	Low	Low	yes	High
ET7	12	16	2	12	674439	8		35-49	Married	Primary			No		No	No		Less than 5	Home	More than 24m	Less than 24	2-3	Single	24-59m	poorer	Low	Low	yes	High
GA7	12	4	2	12	1195846	1	Yes	25-34	Ever married	Secondar and higher	employed	Average	No	Average	No	Yes	No	More than 5	Institution	6-24m	Greater than24	2-3	Single	6-23m	poorer	Low	Low	yes	High
CM7	12	45	2	12	1195133	7	No	35-49	Married	Secondar and higher	Unemployed	Average	Yes	Average	Yes	Yes	No		Institution	More than 24m	Greater than24	2-3	Single	24-59m	richer	Low	Low	yes	High
GA7	12	18	1	12	1195846	1	No	25-34	Unmarried	Secondar and higher	employed	Large	No	Large	No	Yes	Yes		Institution	More than 24m	Greater than24	2-3	Single	24-59m	middle	Low	Low	yes	High
CM7	12	642	4	12	1195133	7		25-34	Ever married	Secondar and higher	Unemployed	Large	No	Large	No	Yes	Yes	More than 5	Institution	More than 24m	Greater than24	2-3	Single	24-59m	richer	Low	Low	yes	High
GA7	12	11	1	12	1195846	1	Yes	25-34	Ever married	Secondar and higher	Unemployed	Smaller than average	No	Smaller than average	No	Yes	No	Less than 5	Institution	Less th 6 m	Less than 24	More than 4	Single	Less 6m	richer	Low	Low	yes	High
GH8	12	79	1	12	1512317	1		35-49	Married	Secondar and higher	employed	Large	Yes	Large	Yes	Yes	No	More than 5	Institution	More than 24m		one	Single	24-59m	richer	Low	Low	yes	High
ET7	12	20	2	12	674439	8		35-49	Married	No education			Yes		Yes	No		Less than 5	Institution	More than 24m	Greater than24	More than 4	Single	24-59m	middle	Low	Low	yes	High
CM7	12	452	2	12	1195133	7	Yes	25-34	Married	Secondar and higher	Unemployed	Average	Yes	Average	Yes	Yes	No		Institution	More than 24m	Less than 24	2-3	Twin	6-23m	richer	Low	Low	yes	High
GA7	12	15	1	12	1195846	1		25-34	Ever married	Secondar and higher	employed	Smaller than average	No	Smaller than average	No	Yes	No	More than 5	Institution	More than 24m	Less than 24	2-3	Single	24-59m	poorer	Low	Low	yes	High
SL7	12	218	2	12	674954	8	No	25-34	Married	No education	employed	Average	No	Average	No	No	No	More than 5	Institution	Less th 6 m	Greater than24	More than 4	Single	Less 6m	middle	Low	Low	NO	High
ET7	12	41	2	12	674439	8		35-49	Married	No education			Yes		Yes	No		No visits	Home	More than 24m	Greater than24	More than 4	Single	24-59m	poorer	Low	Low	yes	High
CM7	12	404	2	12	1195133	7	Yes	25-34	Married	Secondar and higher	Unemployed	Average	Yes	Average	Yes	Yes	No		Institution	More than 24m		one	Single	24-59m	richer	Low	Low	yes	High
CM7	12	452	2	12	1195133	7	Yes	25-34	Married	Secondar and higher	Unemployed	Average	Yes	Average	Yes	Yes	No	More than 5	Institution	More than 24m	Less than 24	More than 4	Twin	6-23m	richer	Low	Low	yes	High
GA7	12	9	1	12	1195846	1	No	35-49	Ever married	No education	employed	Average	No	Average	No	Yes	No	Less than 5	Home	More than 24m	Greater than24	More than 4	Single	6-23m	poorer	Low	Low	yes	High
GA7	12	31	3	12	1195846	1		25-34	Married	No education	employed	Smaller than average	No	Smaller than average	No	Yes	No	Less than 5	Institution	More than 24m	Less than 24	2-3	Single	24-59m	middle	Low	Low	yes	High
CM7	12	412	2	12	1195133	7		25-34	Married	Secondar and higher	employed	Average	No	Average	No	Yes	No	More than 5	Institution	More than 24m	Less than 24	2-3	Single	24-59m	richer	Low	Low	yes	High
GH8	12	16	2	12	1512317	1	Yes	25-34	Married	Secondar and higher	Unemployed	Average	Yes	Average	Yes	Yes	No	More than 5	Institution	6-24m	Greater than24	2-3	Single	6-23m	richer	Low	Low	yes	High
CM7	12	874	2	12	1195133	10		35-49	Married	Secondar and higher	employed	Large	Yes	Large	Yes	Yes	Yes	More than 5	Institution	More than 24m	Greater than24	2-3	Single	24-59m	richer	Low	Low	yes	High
GA7	12	31	3	12	1195846	1		25-34	Married	No education	employed	Smaller than average	No	Smaller than average	No	Yes	No		Institution	More than 24m	Greater than24	2-3	Single	24-59m	middle	Low	Low	yes	High
SL7	12	35	1	12	674954	8	No	35-49	Ever married	No education	employed	Large	No	Large	No	No	No	No visits	Home	More than 24m	Greater than24	More than 4	Single	6-23m	poorer	Low	Low	NO	High
SL7	12	250	2	12	674954	8	No	15-24	Married	No education	employed	Average	Yes	Average	Yes	No	No		Institution	More than 24m		one	Single	24-59m	poorer	Low	Low	yes	High
SL7	12	90	1	12	674954	8		15-24	Unmarried	No education	employed	Smaller than average	No	Smaller than average	No	No	No	More than 5	Institution	More than 24m		one	Single	24-59m	poorer	Low	Low	NO	High
SL7	12	238	2	12	674954	8	No	25-34	Married	No education	employed	Smaller than average	Yes	Smaller than average	Yes	No	No		Institution	More than 24m		one	Single	24-59m	middle	Low	Low	yes	High
GA7	12	11	1	12	1195846	1	Yes	25-34	Ever married	Secondar and higher	Unemployed	Large	No	Large	No	Yes	No		Institution	More than 24m	Less than 24	2-3	Single	6-23m	richer	Low	Low	yes	High
GA7	12	21	2	12	1195846	1	Yes	25-34	Ever married	Primary	Unemployed	Large	No	Large	No	Yes	Yes	More than 5	Institution	More than 24m	Greater than24	2-3	Single	6-23m	poorer	Low	Low	yes	High
CM7	12	549	2	12	1195133	7		25-34	Ever married	Secondar and higher	employed	Average	Yes	Average	Yes	Yes	Yes	Less than 5	Institution	More than 24m		one	Single	24-59m	richer	Low	Low	yes	High
GA7	12	4	2	12	1195846	1	Yes	25-34	Ever married	Secondar and higher	employed	Average	No	Average	No	Yes	No		Institution	More than 24m	Greater than24	2-3	Single	24-59m	poorer	Low	Low	yes	High
CM7	12	404	2	12	1195133	7	Yes	25-34	Married	Secondar and higher	Unemployed	Large	Yes	Large	Yes	Yes	No	More than 5	Institution	More than 24m	Less than 24	2-3	Single	6-23m	richer	Low	Low	yes	High
SL7	12	35	1	12	674954	8	No	35-49	Ever married	No education	employed	Large	No	Large	No	No	No		Home	More than 24m	Greater than24	More than 4	Single	24-59m	poorer	Low	Low	NO	High
GA7	12	29	2	12	1195846	1		25-34	Ever married	Secondar and higher	employed	Average	No	Average	No	No	No	Less than 5	Institution	More than 24m	Greater than24	2-3	Single	24-59m	richer	Low	Low	NO	High
CM7	12	45	2	12	1195133	7	No	35-49	Married	Secondar and higher	Unemployed	Smaller than average	Yes	Smaller than average	Yes	Yes	No		Institution	More than 24m		one	Single	24-59m	richer	Low	Low	yes	High
GA7	12	2	2	12	1195846	1	Yes	35-49	Married	Secondar and higher	employed	Average	No	Average	No	Yes	No	Less than 5	Institution	6-24m	Greater than24	More than 4	Single	6-23m	poorer	Low	Low	yes	High
SL7	12	218	2	12	674954	8	No	25-34	Married	No education	employed	Average	No	Average	No	No	No		Institution	More than 24m	Greater than24	More than 4	Single	24-59m	middle	Low	Low	NO	High
GA7	12	8	2	12	1195846	1	No	15-24	Married	No education	Unemployed	Average	No	Average	No	Yes	No	More than 5	Institution	Less th 6 m		one	Single	Less 6m	poorer	Low	Low	yes	High
GA7	12	11	1	12	1195846	1	Yes	25-34	Ever married	Secondar and higher	Unemployed	Smaller than average	No	Smaller than average	No	Yes	No		Institution	More than 24m	Greater than24	2-3	Single	24-59m	richer	Low	Low	yes	High
GH8	12	68	2	12	1512317	1		25-34	Married	Secondar and higher	Unemployed		Yes		Yes	Yes	No				Greater than24	2-3	Single	24-59m	richer	Low	Low	yes	High
ET7	12	66	2	12	674439	8		25-34	Married	No education			No		No	No		Less than 5	Home	More than 24m	Greater than24	More than 4	Single	24-59m	poorer	Low	Low	yes	High
CM7	12	624	2	12	1195133	7	No	25-34	Ever married	Secondar and higher	employed	Average	No	Average	No	Yes	No	More than 5	Institution	6-24m		one	Single	6-23m	richer	Low	Low	yes	High
ET7	12	12	2	12	674439	8	No	25-34	Married	No education			No		No	No			Institution	More than 24m		one	Single	24-59m	middle	Low	Low	yes	High
CM7	12	468	2	12	1195133	7		35-49	Ever married	Primary	Unemployed	Average	No	Average	No	Yes	Yes	Less than 5	Institution	More than 24m	Greater than24	More than 4	Single	24-59m	richer	Low	Low	yes	High
GA7	12	1	2	12	1195846	1	Yes	15-24	Ever married	Secondar and higher	Unemployed	Large	Yes	Large	Yes	Yes	No	More than 5	Institution	More than 24m		one	Single	6-23m	poorer	Low	Low	yes	High
SL7	12	250	2	12	674954	8	No	15-24	Married	No education	employed	Smaller than average	Yes	Smaller than average	Yes	No	No	More than 5	Institution	More than 24m	Greater than24	2-3	Single	Less 6m	poorer	Low	Low	yes	High
GA7	12	25	2	12	1195846	1	No	25-34	Ever married	Secondar and higher	Unemployed	Average	No	Average	No	Yes	No	More than 5	Institution	More than 24m	Greater than24	More than 4	Single	6-23m	middle	Low	Low	yes	High
CM7	12	452	2	12	1195133	7	Yes	25-34	Married	Secondar and higher	Unemployed	Average	Yes	Average	Yes	Yes	No		Institution	More than 24m	Greater than24	2-3	Single	24-59m	richer	Low	Low	yes	High
ZA7	12	29	2	12	3941336	8	No	25-34	Married	Secondar and higher	Unemployed	Average	Yes	Average	Yes	No	No	Less than 5	Institution	Less th 6 m	Greater than24	2-3	Single	Less 6m	poorer	Low	Low	yes	High
GA7	12	22	2	12	1195846	1	No	15-24	Unmarried	Secondar and higher	Unemployed	Large	No	Large	No	Yes	Yes	More than 5	Institution	More than 24m	Less than 24	2-3	Single	6-23m	middle	Low	Low	yes	High
ZA7	12	29	2	12	3941336	8	No	25-34	Married	Secondar and higher	Unemployed	Average	Yes	Average	Yes	No	No		Institution			one	Single	24-59m	poorer	Low	Low	yes	High
GA7	12	25	2	12	1195846	1	No	25-34	Ever married	Secondar and higher	Unemployed	Average	No	Average	No	Yes	No		Institution	More than 24m	Less than 24	2-3	Single	24-59m	middle	Low	Low	yes	High
SL7	12	238	2	12	674954	8	No	25-34	Married	No education	employed	Average	Yes	Average	Yes	No	No	More than 5	Institution	No beast feed	Greater than24	2-3	Single	Less 6m	middle	Low	Low	yes	High
GA7	12	27	1	12	1195846	1		35-49	Ever married	No education	employed	Large	No	Large	No	Yes	No	More than 5	Institution	More than 24m	Greater than24	More than 4	Single	24-59m	middle	Low	Low	yes	High
GA7	12	14	2	12	1195846	1	Yes	35-49	Ever married	Primary	employed	Average	No	Average	No	Yes	No	More than 5	Institution	6-24m	Greater than24	2-3	Single	6-23m	poorer	Low	Low	yes	High
GA7	12	10	1	12	1195846	1		25-34	Married	Secondar and higher	employed	Average	No	Average	No	Yes	No	More than 5	Institution	More than 24m	Greater than24	2-3	Single	24-59m	middle	Low	Low	yes	High
GH8	12	71	2	12	1512317	1		35-49	Married	Secondar and higher	employed		Yes		Yes	Yes	No				Greater than24	2-3	Single	24-59m	richer	Low	Low	yes	High
SL7	12	210	2	12	674954	8	No	25-34	Married	No education	employed	Large	Yes	Large	Yes	No	No	More than 5	Institution	6-24m	Greater than24	2-3	Single	6-23m	richer	Low	Low	yes	High
GH8	12	21	2	12	1512317	1		25-34	Married	Secondar and higher	employed		Yes		Yes	Yes	Yes				Less than 24	2-3	Single	24-59m	richer	Low	Low	yes	High
CM7	12	45	2	12	1195133	7	No	35-49	Married	Secondar and higher	Unemployed	Average	Yes	Average	Yes	Yes	No	Less than 5	Institution	Less th 6 m	Less than 24	2-3	Single	Less 6m	richer	Low	Low	yes	High
GA7	12	26	1	12	1195846	1	Yes	35-49	Ever married	Secondar and higher	employed	Smaller than average	No	Smaller than average	No	Yes	No	More than 5	Institution	More than 24m	Greater than24	2-3	Single	6-23m	richer	Low	Low	yes	High
ET7	12	12	2	12	674439	8	No	25-34	Married	No education			No		No	No		More than 5	Institution	6-24m	Greater than24	2-3	Single	6-23m	middle	Low	Low	yes	High
GA7	12	22	2	12	1195846	1	No	15-24	Unmarried	Secondar and higher	Unemployed	Smaller than average	No	Smaller than average	No	Yes	Yes		Institution	More than 24m		one	Single	24-59m	middle	Low	Low	yes	High
ET7	12	3	5	12	674439	8	No	15-24	Ever married	Primary			Yes		Yes	Yes		More than 5	Institution	6-24m		one	Single	6-23m	poorer	Low	Low	yes	High
ET7	12	16	2	12	674439	8		35-49	Married	Primary			No		No	No			Institution	More than 24m	Greater than24	2-3	Single	24-59m	poorer	Low	Low	yes	High
ET7	12	83	4	12	674439	8	No	15-24	Married	Secondar and higher			No		No	No		More than 5	Home	Less th 6 m		one	Single	Less 6m	richer	Low	Low	yes	High
GA7	12	18	1	12	1195846	1	No	25-34	Unmarried	Secondar and higher	employed	Average	No	Average	No	Yes	Yes	More than 5	Institution	More than 24m	Greater than24	2-3	Single	6-23m	middle	Low	Low	yes	High
ET7	12	124	2	12	674439	8		35-49	Married	Primary			No		No	No		Less than 5	Institution	More than 24m	Greater than24	More than 4	Single	24-59m	middle	Low	Low	yes	High
GA7	12	1	3	12	1195846	1	No	25-34	Married	Secondar and higher	Unemployed	Large	Yes	Large	Yes	Yes	No		Institution	More than 24m		one	Single	24-59m	poorer	Low	Low	yes	High
SL7	13	114	1	13	1852535	7	Yes	25-34	Married	Secondar and higher	employed	Average	No	Average	No	No	No	More than 5	Institution	Less th 6 m	Greater than24	2-3	Single	Less 6m	richer	Low	Low	NO	High
CM7	13	306	2	13	327058	7	No	15-24	Ever married	Primary	Unemployed	Smaller than average	No	Smaller than average	No	Yes	No		Institution	More than 24m	Less than 24	2-3	Single	24-59m	richer	Low	Low	yes	High
SL7	13	77	1	13	1852535	7	No	25-34	Married	No education	Unemployed	Average	Yes	Average	Yes	No	No	More than 5	Institution	6-24m		one	Single	6-23m	richer	Low	Low	yes	High
SL7	13	79	2	13	1852535	7		25-34	Unmarried	Secondar and higher	employed	Average	No	Average	No	No	No	More than 5	Institution	More than 24m		one	Single	24-59m	richer	Low	Low	NO	High
CM7	13	678	2	13	327058	7	No	15-24	Married	Primary	Unemployed	Smaller than average	No	Smaller than average	No	Yes	No	More than 5	Institution	6-24m	Less than 24	2-3	Single	6-23m	richer	Low	Low	yes	High
CM7	13	1022	2	13	327058	7	No	15-24	Ever married	Secondar and higher	Unemployed	Average	Yes	Average	Yes	Yes	Yes	Less than 5	Institution	6-24m		one	Single	6-23m	richer	Low	Low	yes	High
CM7	13	1024	2	13	327058	7	No	25-34	Married	Primary	Unemployed	Smaller than average	Yes	Smaller than average	Yes	Yes	No		Institution	More than 24m	Greater than24	More than 4	Twin	24-59m	middle	Low	Low	yes	High
ET7	13	85	2	13	658686	8	No	25-34	Married	No education			No		No	No			Institution	More than 24m	Greater than24	2-3	Single	24-59m	poorer	Low	Low	yes	High
CM7	13	576	2	13	327058	7	No	15-24	Married	Primary	Unemployed	Large	No	Large	No	Yes	No	Less than 5	Institution	More than 24m	Less than 24	2-3	Single	6-23m	middle	Low	Low	yes	High
ZA7	13	35	2	13	2965731	8	Yes	25-34	Unmarried	Secondar and higher	employed	Large	No	Large	No	No	Yes		Institution			one	Single	24-59m	poorer	Low	Low	yes	High
CM7	13	733	2	13	327058	7		25-34	Married	Secondar and higher	Unemployed	Average	No	Average	No	Yes	No	Less than 5	Institution	More than 24m	Less than 24	More than 4	Single	24-59m	richer	Low	Low	yes	High
GA7	13	20	2	13	610395	3	Yes	15-24	Ever married	Secondar and higher	Unemployed	Average	No	Average	No	Yes	Yes	Less than 5	Institution	No beast feed		one	Single	Less 6m	richer	Low	Low	yes	High
CM7	13	306	2	13	327058	7	No	15-24	Ever married	Primary	Unemployed	Average	No	Average	No	Yes	No	Less than 5	Institution	6-24m	Greater than24	2-3	Single	6-23m	richer	Low	Low	yes	High
CM7	13	678	2	13	327058	7	No	15-24	Married	Primary	Unemployed	Smaller than average	No	Smaller than average	No	Yes	No		Institution	More than 24m		one	Single	24-59m	richer	Low	Low	yes	High
CM7	13	677	2	13	327058	7	Yes	25-34	Married	Primary	Unemployed	Average	Yes	Average	Yes	Yes	No		Institution	More than 24m	Less than 24	2-3	Single	24-59m	richer	Low	Low	yes	High
ET7	13	48	2	13	658686	8	No	25-34	Married	Primary			Yes		Yes	No			Institution	More than 24m	Greater than24	More than 4	Single	24-59m	middle	Low	Low	yes	High
ET7	13	44	2	13	658686	8		35-49	Married	No education			No		No	No		Less than 5	Institution	More than 24m	Greater than24	More than 4	Single	24-59m	poorer	Low	Low	yes	High
SL7	13	181	1	13	1852535	7	No	25-34	Married	Primary	employed	Average	No	Average	No	No	No		Home	More than 24m	Greater than24	More than 4	Single	24-59m	richer	Low	Low	NO	High
CM7	13	1024	2	13	327058	7	No	25-34	Married	Primary	Unemployed	Smaller than average	Yes	Smaller than average	Yes	Yes	No		Institution	More than 24m	Greater than24	More than 4	Twin	6-23m	middle	Low	Low	yes	High
CM7	13	1024	2	13	327058	7	No	25-34	Married	Primary	Unemployed	Smaller than average	Yes	Smaller than average	Yes	Yes	No		Institution	More than 24m	Greater than24	More than 4	Twin	24-59m	middle	Low	Low	yes	High
CM7	13	506	11	13	327058	7	No	25-34	Ever married	Primary	Unemployed	Smaller than average	Yes	Smaller than average	Yes	Yes	No	More than 5	Institution	Less th 6 m	Greater than24	More than 4	Single	Less 6m	richer	Low	Low	yes	High
ET7	13	85	2	13	658686	8	No	25-34	Married	No education			No		No	No		Less than 5	Home	6-24m	Greater than24	More than 4	Single	6-23m	poorer	Low	Low	yes	High
GA7	13	23	2	13	610395	3		35-49	Ever married	Secondar and higher	Unemployed	Average	Yes	Average	Yes	Yes	Yes	More than 5	Institution	More than 24m	Greater than24	2-3	Single	24-59m	richer	Low	Low	yes	High
CM7	13	576	2	13	327058	7	No	15-24	Married	Primary	Unemployed	Large	No	Large	No	Yes	No		Institution	More than 24m	Greater than24	2-3	Single	24-59m	middle	Low	Low	yes	High
ET7	13	2	2	13	658686	8		35-49	Married	No education			No		No	No		Less than 5	Home	More than 24m	Greater than24	More than 4	Single	24-59m	middle	Low	Low	yes	High
CM7	13	965	2	13	327058	7	No	15-24	Married	Primary	Unemployed	Average	Yes	Average	Yes	Yes	No	Less than 5	Institution	Less th 6 m	Greater than24	More than 4	Single	Less 6m	richer	Low	Low	yes	High
SL7	13	113	1	13	1852535	7		35-49	Ever married	No education	employed	Average	No	Average	No	Yes	No	More than 5	Institution	More than 24m	Greater than24	More than 4	Single	24-59m	richer	Low	Low	yes	High
SL7	13	71	2	13	1852535	7		25-34	Married	No education	employed	Average	Yes	Average	Yes	No	No	More than 5	Home	More than 24m	Greater than24	2-3	Single	24-59m	middle	Low	Low	yes	High
CM7	13	733	2	13	327058	7		25-34	Married	Secondar and higher	Unemployed	Large	No	Large	No	Yes	No		Home	More than 24m	Less than 24	2-3	Single	24-59m	richer	Low	Low	yes	High
GH8	13	44	2	13	1752532	10		25-34	Ever married	Secondar and higher	employed		No		No	Yes	No					one	Single	24-59m	richer	Low	Low	yes	High
SL7	13	181	1	13	1852535	7	No	25-34	Married	Primary	employed	Average	No	Average	No	No	No	Less than 5	Institution	More than 24m	Less than 24	More than 4	Single	6-23m	richer	Low	Low	NO	High
SL7	13	168	14	13	1852535	7		25-34	Married	No education	employed	Average	Yes	Average	Yes	Yes	No	More than 5	Institution	More than 24m	Greater than24	2-3	Single	6-23m	richer	Low	Low	yes	High
CM7	13	506	2	13	327058	7	Yes	35-49	Married	Primary	Unemployed	Average	Yes	Average	Yes	Yes	No	Less than 5	Institution	More than 24m	Less than 24	More than 4	Single	6-23m	richer	Low	Low	yes	High
CM7	13	965	2	13	327058	7	No	15-24	Married	Primary	Unemployed	Average	Yes	Average	Yes	Yes	No		Institution	More than 24m	Greater than24	2-3	Single	24-59m	richer	Low	Low	yes	High
ET7	13	89	2	13	658686	8	No	25-34	Married	Primary			Yes		Yes	No			Institution	More than 24m	Greater than24	2-3	Single	24-59m	richer	Low	Low	yes	High
ET7	13	6	2	13	658686	8		35-49	Married	No education			No		No	No		Less than 5	Home	More than 24m	Greater than24	More than 4	Single	24-59m	middle	Low	Low	yes	High
ZA7	13	35	2	13	2965731	8	Yes	25-34	Unmarried	Secondar and higher	employed	Smaller than average	No	Smaller than average	No	No	Yes	More than 5	Institution	6-24m	Greater than24	2-3	Single	6-23m	poorer	Low	Low	yes	High
GA7	13	8	2	13	610395	3		25-34	Married	Primary	Unemployed	Smaller than average	Yes	Smaller than average	Yes	Yes	No	More than 5	Institution	More than 24m	Greater than24	More than 4	Single	24-59m	richer	Low	Low	yes	High
CM7	13	965	2	13	327058	7	No	15-24	Married	Primary	Unemployed	Average	Yes	Average	Yes	Yes	No		Institution	More than 24m	Less than 24	2-3	Single	24-59m	richer	Low	Low	yes	High
CM7	13	506	11	13	327058	7	No	25-34	Ever married	Primary	Unemployed	Large	Yes	Large	Yes	Yes	No		Institution	More than 24m	Greater than24	More than 4	Single	24-59m	richer	Low	Low	yes	High
SL7	13	278	1	13	1852535	7	No	35-49	Married	No education	employed	Average	No	Average	No	No	No	More than 5	Institution	Less th 6 m	Greater than24	More than 4	Single	Less 6m	richer	Low	Low	NO	High
CM7	13	536	2	13	327058	7		25-34	Married	Secondar and higher	Unemployed	Average	No	Average	No	Yes	No	Less than 5	Institution	More than 24m	Greater than24	2-3	Single	24-59m	richer	Low	Low	yes	High
GA7	13	30	1	13	610395	3		25-34	Ever married	Secondar and higher	Unemployed	Average	No	Average	No	Yes	No	Less than 5	Institution	More than 24m	Greater than24	More than 4	Single	24-59m	richer	Low	Low	yes	High
GH8	13	201	2	13	1752532	10	No	25-34	Married	Secondar and higher	employed	Large	Yes	Large	Yes	Yes	No	More than 5	Institution	Less th 6 m		one	Single	Less 6m	richer	Low	Low	yes	High
SL7	13	144	2	13	1852535	7	No	25-34	Married	Secondar and higher	Unemployed	Average	No	Average	No	No	No	More than 5	Home	More than 24m		one	Single	6-23m	richer	Low	Low	NO	High
SL7	13	134	4	13	1852535	7		15-24	Unmarried	Secondar and higher	employed	Large	Yes	Large	Yes	No	No	More than 5	Institution	More than 24m		one	Single	24-59m	richer	Low	Low	yes	High
ET7	13	74	2	13	658686	8		25-34	Married	Primary			No		No	No		More than 5	Institution	More than 24m		one	Single	24-59m	middle	Low	Low	yes	High
ZA7	13	60	2	13	2965731	10		35-49	Married	Secondar and higher	Unemployed	Smaller than average	Yes	Smaller than average	Yes	Yes	No	Less than 5	Institution	More than 24m	Greater than24	More than 4	Single	24-59m	poorer	Low	Low	yes	High
ET7	13	48	2	13	658686	8	No	25-34	Married	Primary			Yes		Yes	No		Less than 5	Institution	6-24m	Greater than24	More than 4	Single	6-23m	middle	Low	Low	yes	High
CM7	13	1024	2	13	327058	7	No	25-34	Married	Primary	Unemployed	Smaller than average	Yes	Smaller than average	Yes	Yes	No	Less than 5	Institution	More than 24m	Greater than24	More than 4	Twin	6-23m	middle	Low	Low	yes	High
ZA7	13	93	1	13	2965731	8	Yes	15-24	Unmarried	Secondar and higher	employed	Average	No	Average	No	No	Yes	Less than 5	Institution	6-24m	Greater than24	2-3	Single	6-23m	poorer	Low	Low	yes	High
ET7	13	51	2	13	658686	8		25-34	Married	No education			Yes		Yes	No		More than 5	Institution	More than 24m	Less than 24	More than 4	Single	24-59m	richer	Low	Low	yes	High
GA7	13	20	3	13	610395	3		15-24	Unmarried	Secondar and higher	Unemployed	Average	No	Average	No	Yes	No	More than 5	Institution	More than 24m		one	Single	24-59m	richer	Low	Low	yes	High
CM7	13	1194	1	13	327058	7		25-34	Married	Primary	Unemployed	Large	No	Large	No	Yes	No	Less than 5	Institution	More than 24m		one	Single	24-59m	richer	Low	Low	yes	High
CM7	13	506	2	13	327058	7	Yes	35-49	Married	Primary	Unemployed	Average	Yes	Average	Yes	Yes	No		Institution	More than 24m	Greater than24	More than 4	Single	24-59m	richer	Low	Low	yes	High
CM7	13	536	3	13	327058	7		35-49	Unmarried	Primary	Unemployed	Average	No	Average	No	Yes	No	Less than 5	Institution	More than 24m		one	Single	24-59m	richer	Low	Low	yes	High
CM7	13	677	2	13	327058	7	Yes	25-34	Married	Primary	Unemployed	Average	Yes	Average	Yes	Yes	No	Less than 5	Institution	More than 24m	Greater than24	2-3	Single	6-23m	richer	Low	Low	yes	High
SL7	13	147	3	13	1852535	7		15-24	Unmarried	Secondar and higher	employed	Average	Yes	Average	Yes	Yes	Yes	More than 5	Institution	More than 24m		one	Single	24-59m	richer	Low	Low	yes	High
GA7	13	15	2	13	610395	3	No	15-24	Unmarried	Secondar and higher	Unemployed	Average	Yes	Average	Yes	Yes	Yes	More than 5	Institution	Less th 6 m		one	Single	Less 6m	middle	Low	Low	yes	High
ET7	13	14	2	13	658686	8		35-49	Married	No education			No		No	No		Less than 5	Institution	More than 24m	Greater than24	More than 4	Single	24-59m	poorer	Low	Low	yes	High
ZA7	13	53	3	13	2965731	8	No	25-34	Ever married	Secondar and higher	Unemployed	Smaller than average	No	Smaller than average	No	No	No	Less than 5	Institution	6-24m	Greater than24	2-3	Single	6-23m	poorer	Low	Low	NO	High
CM7	13	483	1	13	327058	7		15-24	Married	Primary	Unemployed	Average	No	Average	No	Yes	No	More than 5	Institution	More than 24m	Greater than24	2-3	Single	24-59m	richer	Low	Low	yes	High
GH8	13	194	2	13	1752532	10		35-49	Married	Secondar and higher	employed		Yes		Yes	Yes	No				Greater than24	2-3	Single	24-59m	richer	Low	Low	yes	High
ET7	13	89	2	13	658686	8	No	25-34	Married	Primary			Yes		Yes	No		Less than 5	Institution	6-24m	Greater than24	2-3	Single	6-23m	richer	Low	Low	yes	High
ZA7	13	93	1	13	2965731	8	Yes	15-24	Unmarried	Secondar and higher	employed	Average	No	Average	No	No	Yes		Institution			one	Single	24-59m	poorer	Low	Low	yes	High
CM7	13	1068	2	13	327058	7		25-34	Married	Primary	employed	Large	No	Large	No	Yes	No	More than 5	Institution	More than 24m	Greater than24	More than 4	Single	24-59m	middle	Low	Low	yes	High
ZA7	13	48	2	13	2965731	8		25-34	Unmarried	Secondar and higher	Unemployed	Average	No	Average	No	No	Yes	Less than 5	Institution	6-24m		one	Single	24-59m	poorer	Low	Low	yes	High
GA7	14	6	2	14	1114506	2		25-34	Ever married	Secondar and higher	Unemployed	Average	Yes	Average	Yes	Yes	No	More than 5	Institution	More than 24m	Greater than24	2-3	Single	24-59m	richer	High	High	yes	Low
CM7	14	1048	17	14	988684	10	No	25-34	Married	Primary	employed	Average	No	Average	No	No	No	Less than 5	Home	More than 24m		one	Single	6-23m	poorer	High	High	NO	Low
CM7	14	141	2	14	988684	10	No	25-34	Married	No education	employed	Smaller than average	Yes	Smaller than average	Yes	No	No	More than 5	Home	More than 24m	Greater than24	More than 4	Twin	6-23m	poorer	High	High	yes	Low
GH8	14	118	3	14	1265686	1		35-49	Married	Secondar and higher	employed	Large	Yes	Large	Yes	Yes	No	Less than 5	Institution	More than 24m	Greater than24	More than 4	Single	24-59m	richer	High	High	yes	Low
CM7	14	527	2	14	988684	10	No	25-34	Married	No education	employed	Smaller than average	No	Smaller than average	No	No	No		Home	More than 24m	Less than 24	More than 4	Single	24-59m	poorer	High	High	NO	Low
SL7	14	147	1	14	1066120	5		35-49	Married	Secondar and higher	employed	Large	Yes	Large	Yes	Yes	No	More than 5	Institution	More than 24m	Greater than24	2-3	Single	24-59m	richer	High	High	yes	Low
ZA7	14	80	2	14	850063	9		25-34	Married	Secondar and higher	employed	Large	Yes	Large	Yes	No	No	More than 5	Home	6-24m	Greater than24	2-3	Single	24-59m	poorer	High	High	yes	Low
ET7	14	72	2	14	991603	8	No	15-24	Married	Secondar and higher			No		No	No		Less than 5	Institution	Less th 6 m	Greater than24	2-3	Single	Less 6m	richer	High	High	yes	Low
ET7	14	104	2	14	991603	8	No	15-24	Married	Primary			Yes		Yes	No		More than 5	Institution	6-24m	Greater than24	2-3	Single	6-23m	middle	High	High	yes	Low
CM7	14	899	2	14	988684	10	No	35-49	Married	Primary	employed	Average	Yes	Average	Yes	Yes	No	Less than 5	Institution	6-24m	Greater than24	More than 4	Single	6-23m	poorer	High	High	yes	Low
CM7	14	1137	19	14	988684	10		25-34	Married	No education	employed	Average	Yes	Average	Yes	No	No		Home	More than 24m	Greater than24	2-3	Single	24-59m	poorer	High	High	yes	Low
ET7	14	88	2	14	991603	8	Yes	15-24	Married	Primary			Yes		Yes	No		Less than 5	Home	6-24m		one	Single	6-23m	richer	High	High	yes	Low
SL7	14	14	2	14	1066120	5		25-34	Married	No education	employed	Smaller than average	Yes	Smaller than average	Yes	Yes	No	More than 5	Institution	More than 24m	Greater than24	2-3	Single	24-59m	richer	High	High	yes	Low
CM7	14	694	2	14	988684	10	No	35-49	Married	No education	employed	Smaller than average	No	Smaller than average	No	No	No	Less than 5	Home	Less th 6 m	Greater than24	More than 4	Single	Less 6m	poorer	High	High	NO	Low
ET7	14	72	2	14	991603	8	No	15-24	Married	Secondar and higher			No		No	No			Institution	More than 24m		one	Single	24-59m	richer	High	High	yes	Low
CM7	14	680	2	14	988684	10	No	15-24	Married	No education	Unemployed	Average	No	Average	No	No	No		Home	More than 24m	Greater than24	2-3	Single	24-59m	poorer	High	High	NO	Low
ET7	14	13	2	14	991603	8	No	15-24	Married	Primary			No		No	No		Less than 5	Institution	Less th 6 m	Less than 24	2-3	Single	Less 6m	richer	High	High	yes	Low
GH8	14	3	2	14	1265686	1		35-49	Married	Secondar and higher	employed	Large	Yes	Large	Yes	Yes	Yes	More than 5	Institution	More than 24m	Greater than24	More than 4	Single	24-59m	richer	High	High	yes	Low
CM7	14	141	2	14	988684	10	No	25-34	Married	No education	employed	Average	Yes	Average	Yes	No	No		Home	More than 24m	Greater than24	More than 4	Single	24-59m	poorer	High	High	yes	Low
GA7	14	23	2	14	1114506	2		15-24	Ever married	Secondar and higher	employed	Smaller than average	No	Smaller than average	No	No	Yes	More than 5	Institution	More than 24m		one	Single	24-59m	poorer	High	High	yes	Low
CM7	14	982	2	14	988684	10	No	25-34	Married	Primary	employed	Average	Yes	Average	Yes	No	No		Institution	More than 24m		one	Single	24-59m	middle	High	High	yes	Low
GH8	14	118	4	14	1265686	1	No	15-24	Unmarried	Secondar and higher	employed	Large	Yes	Large	Yes	Yes	No	More than 5	Institution	Less th 6 m		one	Single	Less 6m	richer	High	High	yes	Low
ET7	14	40	2	14	991603	8	No	15-24	Married	No education			No		No	No			Institution	More than 24m	Greater than24	2-3	Single	24-59m	richer	High	High	yes	Low
CM7	14	1048	12	14	988684	10	No	35-49	Married	Secondar and higher	employed	Large	No	Large	No	No	No		Home	More than 24m	Greater than24	More than 4	Single	24-59m	poorer	High	High	NO	Low
CM7	14	724	2	14	988684	10		25-34	Married	Primary	employed	Large	No	Large	No	No	No	More than 5	Home	More than 24m	Greater than24	More than 4	Single	24-59m	poorer	High	High	NO	Low
ET7	14	104	2	14	991603	8	No	15-24	Married	Primary			Yes		Yes	No			Institution	More than 24m		one	Single	24-59m	middle	High	High	yes	Low
CM7	14	999	2	14	988684	10	No	15-24	Married	Primary	employed	Average	No	Average	No	No	No	Less than 5	Home	6-24m	Greater than24	2-3	Single	6-23m	poorer	High	High	NO	Low
GA7	14	22	2	14	1114506	2		25-34	Ever married	Secondar and higher	Unemployed	Average	No	Average	No	Yes	No	More than 5	Institution	More than 24m	Greater than24	2-3	Single	24-59m	richer	High	High	yes	Low
ZA7	14	66	4	14	850063	9		15-24	Unmarried	Secondar and higher	Unemployed	Large	No	Large	No	No	No	More than 5	Institution	More than 24m	Greater than24	2-3	Single	Less 6m	poorer	High	High	NO	Low
ET7	14	131	2	14	991603	8		35-49	Married	No education			No		No	No		Less than 5	Institution	More than 24m	Greater than24	More than 4	Single	24-59m	poorer	High	High	yes	Low
ET7	14	120	2	14	991603	8		25-34	Married	No education			Yes		Yes	No		Less than 5	Institution	More than 24m	Greater than24	2-3	Single	24-59m	richer	High	High	yes	Low
GA7	14	2	3	14	1114506	2		25-34	Unmarried	Secondar and higher	employed	Average	No	Average	No	Yes	No	Less than 5	Institution	More than 24m		one	Single	24-59m	middle	High	High	yes	Low
ET7	14	35	2	14	991603	8	No	15-24	Married	No education			No		No	No			Institution	More than 24m		one	Single	24-59m	richer	High	High	yes	Low
ET7	14	45	1	14	991603	8		25-34	Married	Primary			No		No	No		Less than 5	Institution	More than 24m		one	Single	24-59m	richer	High	High	yes	Low
GA7	14	31	2	14	1114506	2		25-34	Ever married	Secondar and higher	employed	Smaller than average	Yes	Smaller than average	Yes	Yes	Yes	More than 5	Institution	More than 24m	Greater than24	2-3	Single	24-59m	middle	High	High	yes	Low
ZA7	14	61	2	14	850063	10	No	25-34	Unmarried	Primary	Unemployed	Large	No	Large	No	No	No	Less than 5	Home	6-24m	Greater than24	2-3	Single	6-23m	poorer	High	High	NO	Low
CM7	14	680	2	14	988684	10	No	15-24	Married	No education	Unemployed	Smaller than average	No	Smaller than average	No	No	No	No visits	Institution	6-24m	Greater than24	2-3	Single	6-23m	poorer	High	High	NO	Low
CM7	14	496	2	14	988684	10	No	25-34	Married	No education	Unemployed	Average	No	Average	No	No	No	No visits	Home	More than 24m	Greater than24	More than 4	Single	6-23m	poorer	High	High	NO	Low
SL7	14	152	2	14	1066120	5		25-34	Ever married	No education	employed	Large	Yes	Large	Yes	Yes	No	More than 5	Institution	More than 24m	Greater than24	2-3	Single	24-59m	richer	High	High	yes	Low
ZA7	14	25	2	14	850063	9		25-34	Unmarried	Secondar and higher	employed	Average	No	Average	No	No	Yes	Less than 5	Institution	6-24m	Greater than24	2-3	Single	24-59m	poorer	High	High	yes	Low
CM7	14	86	8	14	988684	10	No	25-34	Married	Secondar and higher	employed	Smaller than average	No	Smaller than average	No	No	No		Institution	More than 24m		one	Single	24-59m	poorer	High	High	NO	Low
ZA7	14	46	2	14	850063	9		25-34	Unmarried	Primary	Unemployed	Large	No	Large	No	No	No	More than 5	Home	6-24m	Greater than24	2-3	Single	24-59m	poorer	High	High	NO	Low
ZA7	14	13	2	14	850063	9	No	25-34	Unmarried	Secondar and higher	Unemployed	Average	No	Average	No	No	No	Less than 5	Institution	More than 24m	Greater than24	2-3	Single	6-23m	poorer	High	High	NO	Low
CM7	14	999	2	14	988684	10	No	15-24	Married	Primary	employed	Average	No	Average	No	No	No		Home	More than 24m	Greater than24	2-3	Single	24-59m	poorer	High	High	NO	Low
ZA7	14	61	2	14	850063	10	No	25-34	Unmarried	Primary	Unemployed	Large	No	Large	No	No	No		Institution	More than 24m	Greater than24	2-3	Single	24-59m	poorer	High	High	NO	Low
CM7	14	982	2	14	988684	10	No	25-34	Married	Primary	employed	Large	Yes	Large	Yes	No	No	More than 5	Home	6-24m	Greater than24	2-3	Single	6-23m	middle	High	High	yes	Low
CM7	14	516	2	14	988684	10	No	25-34	Married	No education	employed	Smaller than average	No	Smaller than average	No	No	No	More than 5	Home	No beast feed	Greater than24	More than 4	Single	Less 6m	poorer	High	High	NO	Low
CM7	14	724	2	14	988684	10		25-34	Married	Primary	employed	Large	No	Large	No	No	No		Home	More than 24m	Less than 24	2-3	Single	24-59m	poorer	High	High	NO	Low
SL7	14	215	5	14	1066120	5		15-24	Unmarried	Secondar and higher	Unemployed	Average	No	Average	No	Yes	No	More than 5	Institution	More than 24m		one	Single	6-23m	richer	High	High	yes	Low
ET7	14	24	2	14	991603	8	No	25-34	Married	No education			No		No	No		Less than 5	Institution	6-24m	Less than 24	More than 4	Single	6-23m	middle	High	High	yes	Low
ZA7	14	24	2	14	850063	9		25-34	Married	Primary	employed	Smaller than average	No	Smaller than average	No	No	No	More than 5	Institution	Less th 6 m	Greater than24	2-3	Single	24-59m	poorer	High	High	NO	Low
ET7	14	83	2	14	991603	8		25-34	Married	No education			Yes		Yes	No		Less than 5	Home	More than 24m	Greater than24	2-3	Single	24-59m	middle	High	High	yes	Low
GA7	14	19	2	14	1114506	2	Yes	25-34	Ever married	Secondar and higher	Unemployed	Average	No	Average	No	Yes	No	Less than 5	Institution	More than 24m	Greater than24	More than 4	Single	6-23m	middle	High	High	yes	Low
ZA7	14	17	2	14	850063	9	Yes	25-34	Married	Secondar and higher	Unemployed	Average	Yes	Average	Yes	No	No	Less than 5	Institution	6-24m	Greater than24	2-3	Single	6-23m	poorer	High	High	yes	Low
ET7	14	142	2	14	991603	8	No	35-49	Married	No education			No		No	No		Less than 5	Institution	Less th 6 m	Greater than24	More than 4	Single	Less 6m	poorer	High	High	yes	Low
CM7	14	1048	12	14	988684	10	No	35-49	Married	Secondar and higher	employed	Average	No	Average	No	No	No	Less than 5	Home	Less th 6 m	Greater than24	More than 4	Single	Less 6m	poorer	High	High	NO	Low
CM7	14	496	2	14	988684	10	No	25-34	Married	No education	Unemployed	Average	No	Average	No	No	No		Home	More than 24m	Less than 24	More than 4	Single	24-59m	poorer	High	High	NO	Low
GH8	14	88	2	14	1265686	1	No	35-49	Married	Secondar and higher	employed	Large	No	Large	No	Yes	No	More than 5	Institution	More than 24m	Greater than24	2-3	Single	6-23m	richer	High	High	yes	Low
SL7	14	246	6	14	1066120	5		15-24	Married	Secondar and higher	Unemployed	Large	Yes	Large	Yes	Yes	No	Less than 5	Home	More than 24m		one	Single	24-59m	richer	High	High	yes	Low
ET7	14	18	2	14	991603	8	No	25-34	Married	No education			Yes		Yes	No			Home	More than 24m	Greater than24	More than 4	Single	24-59m	richer	High	High	yes	Low
CM7	14	970	2	14	988684	10	No	35-49	Married	Primary	employed	Average	Yes	Average	Yes	No	No		Home	More than 24m	Greater than24	More than 4	Single	24-59m	poorer	High	High	yes	Low
ZA7	14	50	1	14	850063	9		15-24	Married	Secondar and higher	Unemployed	Smaller than average	Yes	Smaller than average	Yes	No	No	Less than 5	Institution	6-24m		one	Single	24-59m	poorer	High	High	yes	Low
CM7	14	694	2	14	988684	10	No	35-49	Married	No education	employed	Average	No	Average	No	No	No		Home	More than 24m	Greater than24	More than 4	Single	24-59m	poorer	High	High	NO	Low
ZA7	14	14	2	14	850063	9	Yes	15-24	Married	Secondar and higher	Unemployed	Average	No	Average	No	No	No		Institution			one	Single	6-23m	poorer	High	High	NO	Low
GA7	14	9	2	14	1114506	2	No	35-49	Ever married	Secondar and higher	employed	Large	No	Large	No	Yes	Yes	Less than 5	Institution	More than 24m	Greater than24	More than 4	Single	6-23m	poorer	High	High	yes	Low
SL7	14	37	2	14	1066120	5		25-34	Married	Secondar and higher	Unemployed	Large	No	Large	No	No	No	More than 5	Institution	More than 24m	Greater than24	2-3	Single	24-59m	richer	High	High	NO	Low
CM7	14	1137	12	14	988684	10		35-49	Married	No education	employed	Large	Yes	Large	Yes	No	No	Less than 5	Home	More than 24m	Greater than24	More than 4	Single	24-59m	poorer	High	High	yes	Low
ZA7	14	14	2	14	850063	9	Yes	15-24	Married	Secondar and higher	Unemployed	Large	No	Large	No	No	No	Less than 5	Institution	6-24m	Less than 24	2-3	Single	6-23m	poorer	High	High	NO	Low
CM7	14	450	2	14	988684	10	No	35-49	Married	No education	employed	Average	No	Average	No	Yes	No	Less than 5	Institution	More than 24m	Greater than24	More than 4	Single	6-23m	poorer	High	High	yes	Low
GA7	14	25	2	14	1114506	2		35-49	Ever married	Primary	Unemployed	Large	No	Large	No	No	Yes	More than 5	Institution	More than 24m	Greater than24	More than 4	Single	24-59m	poorer	High	High	yes	Low
GH8	14	142	2	14	1265686	1	Yes	35-49	Married	Secondar and higher	employed	Large	Yes	Large	Yes	Yes	No	More than 5	Institution	6-24m	Greater than24	More than 4	Single	6-23m	richer	High	High	yes	Low
ET7	14	78	2	14	991603	8	No	25-34	Married	No education			Yes		Yes	No		Less than 5	Institution	More than 24m	Greater than24	More than 4	Single	6-23m	richer	High	High	yes	Low
ET7	14	56	4	14	991603	8		35-49	Married	No education			No		No	No		Less than 5	Home	More than 24m	Greater than24	More than 4	Single	24-59m	richer	High	High	yes	Low
CM7	14	27	2	14	988684	10		35-49	Married	No education	employed	Average	No	Average	No	Yes	No	Less than 5	Home	More than 24m	Greater than24	More than 4	Single	24-59m	middle	High	High	yes	Low
CM7	14	697	2	14	988684	10	No	15-24	Married	No education	employed	Large	No	Large	No	No	No		Home	More than 24m		one	Single	24-59m	poorer	High	High	NO	Low
ZA7	14	34	3	14	850063	9		15-24	Unmarried	Primary	Unemployed	Average	No	Average	No	No	No	More than 5	Home	6-24m	Greater than24	2-3	Single	24-59m	poorer	High	High	NO	Low
CM7	14	86	8	14	988684	10	No	25-34	Married	Secondar and higher	employed	Average	No	Average	No	No	No	More than 5	Institution	6-24m	Greater than24	2-3	Single	6-23m	poorer	High	High	NO	Low
ET7	14	67	2	14	991603	8	No	25-34	Married	No education			No		No	No			Home	More than 24m	Greater than24	2-3	Single	24-59m	richer	High	High	yes	Low
ET7	14	29	2	14	991603	8	No	15-24	Married	Primary			No		No	No		Less than 5	Institution	6-24m		one	Single	6-23m	richer	High	High	yes	Low
ET7	14	35	2	14	991603	8	No	15-24	Married	No education			No		No	No		Less than 5	Institution	Less th 6 m	Greater than24	2-3	Single	Less 6m	richer	High	High	yes	Low
GA7	14	29	1	14	1114506	3		25-34	Unmarried	Secondar and higher	Unemployed	Average	No	Average	No	Yes	Yes	More than 5	Institution	More than 24m		one	Single	24-59m	poorer	High	High	yes	Low
GA7	14	20	3	14	1114506	3	Yes	25-34	Ever married	Secondar and higher	Unemployed	Average	Yes	Average	Yes	Yes	No	Less than 5	Institution	More than 24m	Greater than24	2-3	Single	6-23m	poorer	High	High	yes	Low
ZA7	14	55	5	14	850063	9		15-24	Unmarried	Primary	Unemployed	Large	No	Large	No	No	No	More than 5	Institution	6-24m		one	Single	24-59m	poorer	High	High	NO	Low
CM7	14	516	2	14	988684	10	No	25-34	Married	No education	employed	Average	No	Average	No	No	No		Home	More than 24m	Greater than24	More than 4	Single	24-59m	poorer	High	High	NO	Low
CM7	14	970	2	14	988684	10	No	35-49	Married	Primary	employed	Average	Yes	Average	Yes	No	No	Less than 5	Home	More than 24m	Greater than24	More than 4	Single	6-23m	poorer	High	High	yes	Low
ET7	14	24	2	14	991603	8	No	25-34	Married	No education			No		No	No			Home	More than 24m	Greater than24	More than 4	Single	24-59m	middle	High	High	yes	Low
GA7	14	19	2	14	1114506	2	Yes	25-34	Ever married	Secondar and higher	Unemployed	Average	No	Average	No	Yes	No		Institution	More than 24m	Greater than24	2-3	Single	24-59m	middle	High	High	yes	Low
ET7	14	40	2	14	991603	8	No	15-24	Married	No education			No		No	No		Less than 5	Institution	No beast feed	Greater than24	2-3	Single	Less 6m	richer	High	High	yes	Low
GA7	14	13	2	14	1114506	2		35-49	Ever married	Secondar and higher	Unemployed	Average	No	Average	No	Yes	Yes	More than 5	Institution	More than 24m	Greater than24	More than 4	Single	24-59m	middle	High	High	yes	Low
CM7	14	1137	19	14	988684	10		25-34	Married	No education	employed	Average	Yes	Average	Yes	No	No	More than 5	Home	More than 24m	Less than 24	More than 4	Single	24-59m	poorer	High	High	yes	Low
ZA7	14	55	3	14	850063	9		15-24	Unmarried	Secondar and higher	Unemployed	Smaller than average	No	Smaller than average	No	No	No	Less than 5	Institution	More than 24m		one	Single	24-59m	poorer	High	High	NO	Low
SL7	14	229	2	14	1066120	5	No	15-24	Ever married	Secondar and higher	employed	Smaller than average	No	Smaller than average	No	Yes	No		Home	More than 24m		one	Single	24-59m	richer	High	High	yes	Low
SL7	14	173	2	14	1066120	5	No	25-34	Ever married	Secondar and higher	Unemployed	Average	Yes	Average	Yes	Yes	No	More than 5	Institution	Less th 6 m	Greater than24	2-3	Single	Less 6m	richer	High	High	yes	Low
SL7	14	229	2	14	1066120	5	No	15-24	Ever married	Secondar and higher	employed	Large	No	Large	No	Yes	No	More than 5	Home	More than 24m	Greater than24	2-3	Single	6-23m	richer	High	High	yes	Low
GA7	14	20	3	14	1114506	3	Yes	25-34	Ever married	Secondar and higher	Unemployed	Smaller than average	Yes	Smaller than average	Yes	Yes	No		Institution	More than 24m	Greater than24	2-3	Single	24-59m	poorer	High	High	yes	Low
CM7	14	527	2	14	988684	10	No	25-34	Married	No education	employed	Smaller than average	No	Smaller than average	No	No	No	Less than 5	Home	6-24m	Greater than24	More than 4	Single	6-23m	poorer	High	High	NO	Low
ET7	14	67	2	14	991603	8	No	25-34	Married	No education			No		No	No		Less than 5	Home	More than 24m	Greater than24	2-3	Single	6-23m	richer	High	High	yes	Low
ET7	14	18	2	14	991603	8	No	25-34	Married	No education			Yes		Yes	No		Less than 5	Home	6-24m	Greater than24	More than 4	Single	6-23m	richer	High	High	yes	Low
GH8	14	34	2	14	1265686	1		15-24	Unmarried	Secondar and higher	employed		Yes		Yes	Yes	No					one	Single	24-59m	richer	High	High	yes	Low
ET7	14	142	2	14	991603	8	No	35-49	Married	No education			No		No	No			Home	More than 24m	Greater than24	More than 4	Single	24-59m	poorer	High	High	yes	Low
GA7	14	21	2	14	1114506	2		25-34	Ever married	Secondar and higher	Unemployed	Large	No	Large	No	Yes	Yes	Less than 5	Institution	More than 24m	Greater than24	2-3	Single	24-59m	poorer	High	High	yes	Low
CM7	14	86	2	14	988684	10		35-49	Married	No education	employed	Average	No	Average	No	No	No	No visits	Home	More than 24m	Greater than24	More than 4	Single	24-59m	poorer	High	High	NO	Low
GA7	14	28	2	14	1114506	2		25-34	Ever married	Secondar and higher	Unemployed	Large	Yes	Large	Yes	Yes	Yes	More than 5	Institution	More than 24m		one	Single	24-59m	richer	High	High	yes	Low
ET7	14	110	1	14	991603	8		35-49	Ever married	No education			No		No	No		Less than 5	Home	More than 24m	Greater than24	More than 4	Single	24-59m	middle	High	High	yes	Low
ET7	14	126	2	14	991603	8		35-49	Married	No education			Yes		Yes	No		Less than 5	Institution	More than 24m	Greater than24	More than 4	Single	24-59m	richer	High	High	yes	Low
GA7	14	1	1	14	1114506	2		25-34	Ever married	Secondar and higher	employed	Average	No	Average	No	Yes	Yes	More than 5	Institution	More than 24m	Greater than24	2-3	Single	24-59m	poorer	High	High	yes	Low
ET7	14	126	8	14	991603	8	No	35-49	Married	No education			Yes		Yes	Yes		Less than 5	Institution	6-24m	Greater than24	More than 4	Single	6-23m	richer	High	High	yes	Low
GA7	14	18	2	14	1114506	2		25-34	Ever married	Secondar and higher	employed	Smaller than average	No	Smaller than average	No	Yes	Yes	Less than 5	Institution	More than 24m	Greater than24	2-3	Single	24-59m	poorer	High	High	yes	Low
CM7	14	697	2	14	988684	10	No	15-24	Married	No education	employed	Large	No	Large	No	No	No	No visits	Home	6-24m	Less than 24	2-3	Single	6-23m	poorer	High	High	NO	Low
CM7	14	141	2	14	988684	10	No	25-34	Married	No education	employed	Smaller than average	Yes	Smaller than average	Yes	No	No		Home	More than 24m	Greater than24	More than 4	Twin	6-23m	poorer	High	High	yes	Low
ET7	14	13	2	14	991603	8	No	15-24	Married	Primary			No		No	No			Institution	More than 24m		one	Single	6-23m	richer	High	High	yes	Low
CM7	14	516	2	14	988684	10	No	25-34	Married	No education	employed	Average	No	Average	No	No	No		Home	More than 24m	Less than 24	More than 4	Single	24-59m	poorer	High	High	NO	Low
ZA7	14	15	3	14	850063	9		35-49	Unmarried	Primary	Unemployed	Average	No	Average	No	No	No	Less than 5	Institution	More than 24m	Greater than24	More than 4	Single	24-59m	poorer	High	High	NO	Low
GA7	15	3	2	15	537004	9		25-34	Ever married	Secondar and higher	employed	Large	No	Large	No	Yes	No	Less than 5	Institution	More than 24m	Greater than24	2-3	Single	24-59m	richer	Low	Low	yes	High
CM7	15	391	3	15	739908	9	No	15-24	Unmarried	Primary	employed	Average	No	Average	No	Yes	No	Less than 5	Institution	More than 24m		one	Single	6-23m	middle	Low	Low	yes	High
CM7	15	1221	12	15	739908	9		15-24	Unmarried	Secondar and higher	Unemployed	Average	No	Average	No	No	No	Less than 5	Institution	More than 24m	Greater than24	2-3	Single	24-59m	poorer	Low	Low	NO	High
SL7	15	237	2	15	908806	7		15-24	Unmarried	No education	Unemployed	Large	Yes	Large	Yes	Yes	No	More than 5	Institution	More than 24m		one	Single	24-59m	richer	Low	Low	yes	High
ET7	15	72	2	15	619661	7	No	25-34	Married	Primary			No		No	No			Institution	More than 24m		one	Single	24-59m	richer	Low	Low	yes	High
ZA7	15	14	2	15	544288	7	No	15-24	Unmarried	Secondar and higher	Unemployed	Average	Yes	Average	Yes	Yes	Yes	More than 5	Institution	6-24m		one	Single	6-23m	richer	Low	Low	yes	High
ET7	15	16	2	15	619661	7		25-34	Married	No education			Yes		Yes	No		More than 5	Institution	More than 24m	Greater than24	More than 4	Single	24-59m	poorer	Low	Low	yes	High
GA7	15	8	1	15	537004	9		15-24	Ever married	Secondar and higher	Unemployed	Large	No	Large	No	Yes	No	Less than 5	Institution	More than 24m	Greater than24	2-3	Single	24-59m	poorer	Low	Low	yes	High
ET7	15	20	2	15	619661	7	Yes	35-49	Married	No education			Yes		Yes	No		More than 5	Institution	6-24m	Greater than24	More than 4	Single	6-23m	poorer	Low	Low	yes	High
CM7	15	791	2	15	739908	9	No	25-34	Married	Secondar and higher	Unemployed	Average	Yes	Average	Yes	Yes	No		Institution	More than 24m	Greater than24	More than 4	Single	24-59m	richer	Low	Low	yes	High
ET7	15	69	2	15	619661	7	No	25-34	Married	Primary			Yes		Yes	No		More than 5	Institution	6-24m	Greater than24	More than 4	Single	6-23m	middle	Low	Low	yes	High
GH8	15	43	2	15	1238298	12		25-34	Married	Secondar and higher	employed		Yes		Yes	Yes	No					one	Single	24-59m	richer	Low	Low	yes	High
ET7	15	102	2	15	619661	7	No	15-24	Married	Secondar and higher			Yes		Yes	No		Less than 5	Institution	Less th 6 m	Greater than24	2-3	Single	Less 6m	richer	Low	Low	yes	High
GH8	15	63	1	15	1238298	12	No	35-49	Married	Secondar and higher	employed	Large	Yes	Large	Yes	Yes	No	More than 5	Institution	More than 24m	Less than 24	More than 4	Single	6-23m	richer	Low	Low	yes	High
CM7	15	307	7	15	739908	9		25-34	Married	Secondar and higher	Unemployed	Average	Yes	Average	Yes	No	No		Institution	More than 24m	Greater than24	2-3	Single	24-59m	middle	Low	Low	yes	High
GA7	15	13	1	15	537004	9	Yes	15-24	Ever married	Secondar and higher	Unemployed	Average	Yes	Average	Yes	Yes	Yes		Institution	More than 24m		one	Single	24-59m	middle	Low	Low	yes	High
GA7	15	9	1	15	537004	9		25-34	Ever married	Secondar and higher	employed	Average	Yes	Average	Yes	Yes	No	More than 5	Institution	More than 24m	Greater than24	2-3	Single	24-59m	middle	Low	Low	yes	High
CM7	15	1104	3	15	739908	9	No	15-24	Unmarried	Primary	Unemployed	Average	Yes	Average	Yes	Yes	No	Less than 5	Institution	More than 24m		one	Single	Less 6m	middle	Low	Low	yes	High
SL7	15	250	5	15	908806	7	No	15-24	Unmarried	Secondar and higher	Unemployed	Large	Yes	Large	Yes	Yes	No	More than 5	Institution	Less th 6 m	Greater than24	2-3	Single	Less 6m	richer	Low	Low	yes	High
CM7	15	729	2	15	739908	9		35-49	Married	Secondar and higher	employed	Smaller than average	Yes	Smaller than average	Yes	Yes	No		Institution	More than 24m	Greater than24	More than 4	Single	24-59m	richer	Low	Low	yes	High
ET7	15	80	3	15	619661	7	No	25-34	Married	No education			No		No	No		Less than 5	Institution	No beast feed	Greater than24	More than 4	Single	Less 6m	poorer	Low	Low	yes	High
CM7	15	860	2	15	739908	9		35-49	Married	Secondar and higher	Unemployed	Average	Yes	Average	Yes	Yes	No	Less than 5	Institution	More than 24m	Greater than24	2-3	Single	24-59m	middle	Low	Low	yes	High
GA7	15	25	2	15	537004	9	No	25-34	Ever married	Primary	Unemployed	Large	Yes	Large	Yes	Yes	No	Less than 5	Institution	More than 24m	Greater than24	More than 4	Single	6-23m	poorer	Low	Low	yes	High
CM7	15	1221	8	15	739908	9	No	25-34	Ever married	Secondar and higher	employed	Average	No	Average	No	No	No		Institution	More than 24m	Greater than24	More than 4	Single	24-59m	poorer	Low	Low	NO	High
ET7	15	72	2	15	619661	7	No	25-34	Married	Primary			No		No	No		Less than 5	Institution	No beast feed	Greater than24	2-3	Single	Less 6m	richer	Low	Low	yes	High
SL7	15	47	2	15	908806	7		25-34	Married	No education	employed	Large	Yes	Large	Yes	No	No	More than 5	Institution	More than 24m	Greater than24	2-3	Single	24-59m	richer	Low	Low	yes	High
SL7	15	107	2	15	908806	7	Yes	15-24	Married	Secondar and higher	Unemployed	Large	Yes	Large	Yes	Yes	No	More than 5	Institution	6-24m		one	Single	6-23m	richer	Low	Low	yes	High
ET7	15	20	2	15	619661	7	Yes	35-49	Married	No education			Yes		Yes	No			Home	More than 24m	Greater than24	More than 4	Single	24-59m	poorer	Low	Low	yes	High
ET7	15	80	3	15	619661	7	No	25-34	Married	No education			No		No	No			Institution	More than 24m	Greater than24	2-3	Single	24-59m	poorer	Low	Low	yes	High
ZA7	15	4	3	15	544288	7	No	25-34	Married	Secondar and higher	employed	Average	Yes	Average	Yes	Yes	Yes	More than 5	Institution	6-24m		one	Single	6-23m	richer	Low	Low	yes	High
CM7	15	831	4	15	739908	9	No	15-24	Unmarried	Secondar and higher	Unemployed	Average	Yes	Average	Yes	Yes	No	Less than 5	Institution	6-24m		one	Single	6-23m	richer	Low	Low	yes	High
CM7	15	307	2	15	739908	9	No	15-24	Married	Primary	Unemployed	Average	Yes	Average	Yes	No	No		Institution	More than 24m	Greater than24	2-3	Single	24-59m	middle	Low	Low	yes	High
ET7	15	54	2	15	619661	7	No	25-34	Married	Primary			Yes		Yes	No			Institution	More than 24m	Greater than24	2-3	Single	24-59m	middle	Low	Low	yes	High
CM7	15	105	2	15	739908	9	No	25-34	Ever married	Secondar and higher	employed	Smaller than average	Yes	Smaller than average	Yes	Yes	No	Less than 5	Home	More than 24m	Less than 24	More than 4	Single	6-23m	middle	Low	Low	yes	High
CM7	15	1123	2	15	739908	9	No	35-49	Married	Secondar and higher	employed	Average	No	Average	No	Yes	No	More than 5	Institution	6-24m	Greater than24	More than 4	Single	6-23m	middle	Low	Low	yes	High
CM7	15	105	2	15	739908	9	No	25-34	Ever married	Secondar and higher	employed	Average	Yes	Average	Yes	Yes	No		Institution	More than 24m	Greater than24	More than 4	Single	24-59m	middle	Low	Low	yes	High
GA7	15	24	1	15	537004	9	No	35-49	Unmarried	Secondar and higher	employed	Average	Yes	Average	Yes	Yes	No	Less than 5	Institution	More than 24m		one	Single	6-23m	poorer	Low	Low	yes	High
GH8	15	192	2	15	1238298	12	No	25-34	Married	No education	Unemployed	Average	No	Average	No	Yes	No	More than 5	Home	More than 24m	Greater than24	More than 4	Single	6-23m	richer	Low	Low	yes	High
ET7	15	76	1	15	619661	7	No	35-49	Married	No education			No		No	No		More than 5	Institution	Less th 6 m	Greater than24	More than 4	Single	Less 6m	middle	Low	Low	yes	High
ET7	15	9	3	15	619661	7		15-24	Ever married	Secondar and higher			No		No	No		More than 5	Institution	More than 24m		one	Single	24-59m	middle	Low	Low	yes	High
GA7	15	2	2	15	537004	9	Yes	25-34	Married	Secondar and higher	Unemployed	Average	No	Average	No	Yes	Yes		Institution	More than 24m	Less than 24	2-3	Single	24-59m	richer	Low	Low	yes	High
ZA7	15	23	2	15	544288	7		35-49	Married	Secondar and higher	employed	Large	Yes	Large	Yes	Yes	Yes	More than 5	Institution	More than 24m	Greater than24	2-3	Single	6-23m	richer	Low	Low	yes	High
CM7	15	750	2	15	739908	9	No	35-49	Married	Secondar and higher	employed	Large	Yes	Large	Yes	Yes	No	Less than 5	Institution	Less th 6 m	Greater than24	More than 4	Single	Less 6m	middle	Low	Low	yes	High
ET7	15	69	2	15	619661	7	No	25-34	Married	Primary			Yes		Yes	No			Institution	More than 24m	Greater than24	More than 4	Single	24-59m	middle	Low	Low	yes	High
SL7	15	123	2	15	908806	7		25-34	Married	Secondar and higher	employed	Large	Yes	Large	Yes	No	No	More than 5	Institution	More than 24m	Greater than24	2-3	Single	24-59m	richer	Low	Low	yes	High
ET7	15	102	2	15	619661	7	No	15-24	Married	Secondar and higher			Yes		Yes	No			Institution	More than 24m		one	Single	24-59m	richer	Low	Low	yes	High
CM7	15	1221	13	15	739908	9		15-24	Unmarried	Secondar and higher	Unemployed	Average	No	Average	No	No	No	No visits	Home	More than 24m		one	Single	24-59m	poorer	Low	Low	NO	High
GA7	15	13	1	15	537004	9	Yes	15-24	Ever married	Secondar and higher	Unemployed	Smaller than average	Yes	Smaller than average	Yes	Yes	Yes	Less than 5	Institution	Less th 6 m	Less than 24	2-3	Single	Less 6m	middle	Low	Low	yes	High
CM7	15	1123	2	15	739908	9	No	35-49	Married	Secondar and higher	employed	Average	No	Average	No	Yes	No		Institution	More than 24m	Greater than24	2-3	Single	24-59m	middle	Low	Low	yes	High
ZA7	15	24	2	15	544288	8		25-34	Ever married	Secondar and higher	Unemployed	Average	Yes	Average	Yes	Yes	No	Less than 5	Institution	Less th 6 m		one	Single	24-59m	richer	Low	Low	yes	High
GA7	15	19	2	15	537004	9		25-34	Unmarried	Secondar and higher	Unemployed	Average	Yes	Average	Yes	Yes	No	No visits	Home	More than 24m	Less than 24	More than 4	Single	24-59m	poorer	Low	Low	yes	High
GA7	15	5	2	15	537004	9		25-34	Married	Secondar and higher	Unemployed	Large	Yes	Large	Yes	Yes	Yes	More than 5	Institution	More than 24m	Greater than24	2-3	Single	6-23m	richer	Low	Low	yes	High
GH8	15	122	3	15	1238298	12		15-24	Unmarried	Primary	employed	Large	No	Large	No	Yes	No	More than 5	Institution	More than 24m		one	Single	24-59m	middle	Low	Low	yes	High
GA7	15	6	1	15	537004	9	No	15-24	Unmarried	Secondar and higher	Unemployed	Large	No	Large	No	No	No	Less than 5	Institution	6-24m		one	Single	6-23m	poorer	Low	Low	NO	High
ET7	15	91	2	15	619661	7	No	25-34	Married	No education			No		No	No		Less than 5	Institution	Less th 6 m	Greater than24	2-3	Single	Less 6m	middle	Low	Low	yes	High
ET7	15	65	2	15	619661	7		25-34	Married	No education			Yes		Yes	No		Less than 5	Institution	More than 24m	Greater than24	2-3	Single	24-59m	poorer	Low	Low	yes	High
SL7	15	108	1	15	908806	7	No	25-34	Married	Secondar and higher	Unemployed	Large	Yes	Large	Yes	Yes	No	More than 5	Institution	6-24m	Less than 24	2-3	Single	6-23m	richer	Low	Low	yes	High
GH8	15	63	1	15	1238298	12	No	35-49	Married	Secondar and higher	employed	Average	Yes	Average	Yes	Yes	No		Institution	More than 24m	Less than 24	More than 4	Single	24-59m	richer	Low	Low	yes	High
GH8	15	13	2	15	1238298	12	Yes	25-34	Ever married	Secondar and higher	employed	Smaller than average	Yes	Smaller than average	Yes	Yes	No	More than 5	Institution	Less th 6 m	Greater than24	2-3	Single	Less 6m	richer	Low	Low	yes	High
GA7	15	10	1	15	537004	9		25-34	Ever married	Secondar and higher	Unemployed	Average	No	Average	No	Yes	No	Less than 5	Institution	More than 24m	Greater than24	More than 4	Single	24-59m	poorer	Low	Low	yes	High
ET7	15	61	2	15	619661	7		35-49	Married	No education			Yes		Yes	No		Less than 5	Institution	More than 24m	Less than 24	More than 4	Single	24-59m	poorer	Low	Low	yes	High
CM7	15	1104	2	15	739908	9		25-34	Married	Secondar and higher	employed	Average	Yes	Average	Yes	Yes	No	Less than 5	Institution	More than 24m		one	Single	24-59m	middle	Low	Low	yes	High
GA7	15	19	1	15	537004	9		25-34	Unmarried	Secondar and higher	employed	Average	Yes	Average	Yes	Yes	No	Less than 5	Institution	More than 24m	Greater than24	2-3	Single	24-59m	poorer	Low	Low	yes	High
GH8	15	3	2	15	1238298	12		25-34	Married	Secondar and higher	employed		Yes		Yes	Yes	No				Greater than24	2-3	Twin	24-59m	richer	Low	Low	yes	High
CM7	15	307	2	15	739908	9	No	15-24	Married	Primary	Unemployed	Average	Yes	Average	Yes	No	No	Less than 5	Institution	More than 24m	Less than 24	2-3	Single	6-23m	middle	Low	Low	yes	High
GH8	15	221	2	15	1238298	12		15-24	Unmarried	Secondar and higher	employed	Smaller than average	Yes	Smaller than average	Yes	Yes	No	More than 5	Institution	More than 24m		one	Single	24-59m	richer	Low	Low	yes	High
GH8	15	53	2	15	1238298	12	No	25-34	Unmarried	Primary	employed	Smaller than average	No	Smaller than average	No	Yes	No	More than 5	Institution	6-24m	Greater than24	2-3	Single	6-23m	middle	Low	Low	yes	High
GH8	15	122	2	15	1238298	12	No	15-24	Unmarried	Primary	Unemployed	Average	No	Average	No	Yes	No	More than 5	Institution	6-24m	Greater than24	2-3	Twin	6-23m	middle	Low	Low	yes	High
CM7	15	391	4	15	739908	9		25-34	Unmarried	Secondar and higher	employed	Average	No	Average	No	Yes	No	Less than 5	Institution	More than 24m		one	Single	24-59m	middle	Low	Low	yes	High
GA7	15	25	2	15	537004	9	No	25-34	Ever married	Primary	Unemployed	Average	Yes	Average	Yes	Yes	No		Institution	More than 24m	Greater than24	More than 4	Single	24-59m	poorer	Low	Low	yes	High
ET7	15	16	2	15	619661	7		25-34	Married	No education			Yes		Yes	No			Institution	More than 24m	Greater than24	More than 4	Single	24-59m	poorer	Low	Low	yes	High
ET7	15	42	2	15	619661	7	No	35-49	Married	No education			No		No	No		More than 5	Institution	6-24m	Less than 24	More than 4	Single	6-23m	poorer	Low	Low	yes	High
ET7	15	46	2	15	619661	7	No	25-34	Married	Primary			Yes		Yes	No		Less than 5	Institution	Less th 6 m	Greater than24	2-3	Single	Less 6m	middle	Low	Low	yes	High
ET7	15	50	3	15	619661	7	No	15-24	Ever married	Primary			Yes		Yes	No		More than 5	Institution	Less th 6 m		one	Single	Less 6m	poorer	Low	Low	yes	High
ET7	15	54	2	15	619661	7	No	25-34	Married	Primary			Yes		Yes	No		Less than 5	Institution	Less th 6 m	Greater than24	More than 4	Single	Less 6m	middle	Low	Low	yes	High
SL7	15	108	1	15	908806	7	No	25-34	Married	Secondar and higher	Unemployed	Smaller than average	Yes	Smaller than average	Yes	Yes	No		Institution	More than 24m	Greater than24	2-3	Single	24-59m	richer	Low	Low	yes	High
ET7	15	57	2	15	619661	7		15-24	Married	No education			No		No	No		Less than 5	Institution	More than 24m		one	Single	24-59m	poorer	Low	Low	yes	High
ET7	15	95	2	15	619661	7	No	25-34	Married	Secondar and higher			Yes		Yes	No		Less than 5	Institution	Less th 6 m	Greater than24	2-3	Single	Less 6m	richer	Low	Low	yes	High
GH8	15	122	2	15	1238298	12	No	15-24	Unmarried	Primary	Unemployed	Average	No	Average	No	Yes	No		Institution	6-24m	Greater than24	2-3	Twin	6-23m	middle	Low	Low	yes	High
GH8	15	53	2	15	1238298	12	No	25-34	Unmarried	Primary	employed		No		No	Yes	No					one	Single	24-59m	middle	Low	Low	yes	High
ZA7	15	24	1	15	544288	8		25-34	Unmarried	Secondar and higher	Unemployed	Average	Yes	Average	Yes	Yes	No	Less than 5	Institution	6-24m		one	Single	24-59m	richer	Low	Low	yes	High
ET7	15	91	2	15	619661	7	No	25-34	Married	No education			No		No	No			Home	More than 24m	Less than 24	2-3	Single	24-59m	middle	Low	Low	yes	High
CM7	15	480	6	15	739908	9		15-24	Ever married	Secondar and higher	employed	Large	Yes	Large	Yes	Yes	No	Less than 5	Home	More than 24m		one	Single	24-59m	middle	Low	Low	yes	High
CM7	15	373	4	15	739908	9		15-24	Unmarried	Secondar and higher	employed	Average	Yes	Average	Yes	No	No	Less than 5	Institution	More than 24m		one	Single	24-59m	middle	Low	Low	yes	High
ZA7	15	2	2	15	544288	7		35-49	Married	Primary	Unemployed	Large	Yes	Large	Yes	Yes	No	Less than 5	Institution	More than 24m	Greater than24	2-3	Single	24-59m	richer	Low	Low	yes	High
CM7	15	750	2	15	739908	9	No	35-49	Married	Secondar and higher	employed	Large	Yes	Large	Yes	Yes	No		Institution	More than 24m	Greater than24	More than 4	Single	24-59m	middle	Low	Low	yes	High
CM7	15	105	10	15	739908	9	No	25-34	Ever married	Primary	employed	Large	Yes	Large	Yes	Yes	No		Home	More than 24m	Greater than24	2-3	Single	24-59m	middle	Low	Low	yes	High
ET7	15	42	2	15	619661	7	No	35-49	Married	No education			No		No	No			Institution	More than 24m	Greater than24	More than 4	Single	24-59m	poorer	Low	Low	yes	High
GA7	15	18	2	15	537004	9	Yes	15-24	Unmarried	Secondar and higher	Unemployed	Average	Yes	Average	Yes	Yes	No		Institution	More than 24m		one	Single	24-59m	middle	Low	Low	yes	High
ET7	15	31	2	15	619661	7	No	35-49	Married	No education			No		No	No		Less than 5	Institution	6-24m	Greater than24	More than 4	Single	6-23m	poorer	Low	Low	yes	High
GA7	15	19	2	15	537004	9		25-34	Unmarried	Secondar and higher	Unemployed	Average	Yes	Average	Yes	Yes	No		Home	More than 24m	Greater than24	2-3	Single	24-59m	poorer	Low	Low	yes	High
ET7	15	24	2	15	619661	7	No	25-34	Married	No education			Yes		Yes	No		Less than 5	Institution	6-24m	Greater than24	2-3	Single	6-23m	poorer	Low	Low	yes	High
CM7	15	307	15	15	739908	9		15-24	Unmarried	Secondar and higher	Unemployed	Smaller than average	Yes	Smaller than average	Yes	No	Yes	Less than 5	Institution	More than 24m	Greater than24	2-3	Single	6-23m	middle	Low	Low	yes	High
GH8	15	3	2	15	1238298	12		25-34	Married	Secondar and higher	employed		Yes		Yes	Yes	No				Greater than24	2-3	Twin	24-59m	richer	Low	Low	yes	High
CM7	15	543	2	15	739908	9	No	25-34	Ever married	Primary	employed	Smaller than average	Yes	Smaller than average	Yes	Yes	No		Institution	More than 24m	Less than 24	More than 4	Single	24-59m	middle	Low	Low	yes	High
CM7	15	543	2	15	739908	9	No	25-34	Ever married	Primary	employed	Average	Yes	Average	Yes	Yes	No		Institution	More than 24m	Less than 24	More than 4	Single	24-59m	middle	Low	Low	yes	High
CM7	15	543	2	15	739908	9	No	25-34	Ever married	Primary	employed	Smaller than average	Yes	Smaller than average	Yes	Yes	No		Institution	More than 24m	Less than 24	More than 4	Single	24-59m	middle	Low	Low	yes	High
CM7	15	543	2	15	739908	9	No	25-34	Ever married	Primary	employed	Average	Yes	Average	Yes	Yes	No	Less than 5	Institution	Less th 6 m	Less than 24	More than 4	Single	Less 6m	middle	Low	Low	yes	High
CM7	15	480	7	15	739908	9	No	15-24	Ever married	Primary	employed	Large	Yes	Large	Yes	Yes	No	No visits	Home	6-24m		one	Single	6-23m	middle	Low	Low	yes	High
ET7	15	13	2	15	619661	7		25-34	Married	No education			Yes		Yes	No		More than 5	Institution	More than 24m	Greater than24	More than 4	Single	24-59m	middle	Low	Low	yes	High
SL7	15	225	4	15	908806	7	No	25-34	Married	Secondar and higher	Unemployed	Large	Yes	Large	Yes	No	No	More than 5	Institution	6-24m		one	Single	6-23m	richer	Low	Low	yes	High
CM7	15	307	15	15	739908	9		15-24	Unmarried	Secondar and higher	Unemployed	Average	Yes	Average	Yes	No	Yes		Institution	More than 24m		one	Single	24-59m	middle	Low	Low	yes	High
CM7	15	791	2	15	739908	9	No	25-34	Married	Secondar and higher	Unemployed	Smaller than average	Yes	Smaller than average	Yes	Yes	No	Less than 5	Institution	No beast feed	Greater than24	More than 4	Single	Less 6m	richer	Low	Low	yes	High
CM7	15	92	5	15	739908	9		15-24	Ever married	Secondar and higher	employed	Large	Yes	Large	Yes	Yes	No	Less than 5	Institution	More than 24m	Greater than24	2-3	Single	6-23m	middle	Low	Low	yes	High
CM7	15	307	7	15	739908	9		25-34	Married	Secondar and higher	Unemployed	Smaller than average	Yes	Smaller than average	Yes	No	No	Less than 5	Institution	More than 24m	Greater than24	More than 4	Single	6-23m	middle	Low	Low	yes	High
ET7	15	13	2	15	619661	7		25-34	Married	No education			Yes		Yes	No			Institution	More than 24m	Greater than24	More than 4	Single	24-59m	middle	Low	Low	yes	High
ET7	15	46	2	15	619661	7	No	25-34	Married	Primary			Yes		Yes	No			Institution	More than 24m	Greater than24	2-3	Single	24-59m	middle	Low	Low	yes	High
CM7	15	1221	2	15	739908	9		25-34	Married	Secondar and higher	employed	Average	No	Average	No	No	No	Less than 5	Institution	More than 24m	Greater than24	More than 4	Single	24-59m	poorer	Low	Low	NO	High
GH8	15	63	2	15	1238298	12		15-24	Unmarried	Secondar and higher	Unemployed	Large	Yes	Large	Yes	Yes	No	More than 5	Institution	More than 24m		one	Single	6-23m	richer	Low	Low	yes	High
CM7	15	105	10	15	739908	9	No	25-34	Ever married	Primary	employed	Average	Yes	Average	Yes	Yes	No	Less than 5	Home	More than 24m	Greater than24	More than 4	Single	6-23m	middle	Low	Low	yes	High
GH8	15	63	1	15	1238298	12	No	35-49	Married	Secondar and higher	employed		Yes		Yes	Yes	No				Less than 24	More than 4	Single	24-59m	richer	Low	Low	yes	High
CM7	15	768	2	15	739908	9		35-49	Married	Secondar and higher	employed	Average	No	Average	No	Yes	No	More than 5	Institution	More than 24m	Greater than24	2-3	Single	24-59m	middle	Low	Low	yes	High
CM7	15	729	2	15	739908	9		35-49	Married	Secondar and higher	employed	Average	Yes	Average	Yes	Yes	No	Less than 5	Home	More than 24m	Greater than24	More than 4	Single	24-59m	richer	Low	Low	yes	High
CM7	15	105	16	15	739908	9	No	15-24	Ever married	Primary	employed	Large	Yes	Large	Yes	Yes	No	Less than 5	Institution	Less th 6 m		one	Single	Less 6m	middle	Low	Low	yes	High
CM7	15	1221	8	15	739908	9	No	25-34	Ever married	Secondar and higher	employed	Large	No	Large	No	No	No	Less than 5	Institution	6-24m	Greater than24	More than 4	Single	6-23m	poorer	Low	Low	NO	High
GA7	15	2	2	15	537004	9	Yes	25-34	Married	Secondar and higher	Unemployed	Large	No	Large	No	Yes	Yes	More than 5	Institution	More than 24m	Greater than24	More than 4	Single	6-23m	richer	Low	Low	yes	High
GA7	15	18	2	15	537004	9	Yes	15-24	Unmarried	Secondar and higher	Unemployed	Average	Yes	Average	Yes	Yes	No	Less than 5	Institution	Less th 6 m	Greater than24	2-3	Single	Less 6m	middle	Low	Low	yes	High
GA7	16	24	2	16	939692	3		35-49	Ever married	Primary	Unemployed	Average	No	Average	No	Yes	No	Less than 5	Institution	More than 24m	Greater than24	More than 4	Single	24-59m	poorer	Low	Low	yes	Low
GH8	16	151	2	16	1557275	12		25-34	Ever married	Secondar and higher	employed		Yes		Yes	Yes	Yes					one	Single	24-59m	richer	Low	Low	yes	Low
SL7	16	21	2	16	865849	7	Yes	15-24	Unmarried	Secondar and higher	employed	Large	No	Large	No	No	No	Less than 5	Institution	More than 24m		one	Single	6-23m	poorer	Low	Low	NO	Low
ET7	16	76	2	16	591477	7	No	25-34	Married	Primary			Yes		Yes	No			Institution	More than 24m	Greater than24	2-3	Single	24-59m	middle	Low	Low	yes	Low
ET7	16	86	2	16	591477	7		15-24	Married	Secondar and higher			Yes		Yes	No		Less than 5	Institution	More than 24m		one	Single	24-59m	middle	Low	Low	yes	Low
ZA7	16	18	4	16	555023	6	No	15-24	Unmarried	Secondar and higher	Unemployed	Large	Yes	Large	Yes	Yes	Yes		Institution			one	Single	24-59m	richer	Low	Low	yes	Low
SL7	16	82	2	16	865849	7		15-24	Married	No education	employed	Average	No	Average	No	No	No	Less than 5	Institution	More than 24m		one	Single	24-59m	poorer	Low	Low	NO	Low
SL7	16	68	2	16	865849	7	No	35-49	Married	No education	employed	Large	No	Large	No	No	No	More than 5	Institution	6-24m	Greater than24	More than 4	Single	6-23m	poorer	Low	Low	NO	Low
GH8	16	31	1	16	1557275	12		25-34	Ever married	Secondar and higher	employed		Yes		Yes	Yes	No				Less than 24	2-3	Single	24-59m	richer	Low	Low	yes	Low
GA7	16	23	3	16	939692	3		15-24	Unmarried	Secondar and higher	Unemployed	Smaller than average	No	Smaller than average	No	Yes	No	No visits	Institution	More than 24m		one	Single	24-59m	poorer	Low	Low	yes	Low
SL7	16	139	2	16	865849	7	No	35-49	Married	No education	employed	Large	No	Large	No	No	No		Institution	More than 24m	Greater than24	2-3	Single	24-59m	poorer	Low	Low	NO	Low
ET7	16	23	2	16	591477	7		35-49	Married	Primary			Yes		Yes	No		Less than 5	Institution	More than 24m	Greater than24	More than 4	Single	24-59m	middle	Low	Low	yes	Low
GH8	16	67	4	16	1557275	12	No	15-24	Unmarried	Secondar and higher	Unemployed	Average	No	Average	No	Yes	No	Less than 5	Institution	6-24m		one	Single	6-23m	richer	Low	Low	yes	Low
SL7	16	158	2	16	865849	7	No	35-49	Married	No education	employed	Smaller than average	No	Smaller than average	No	No	No		Institution	More than 24m	Less than 24	More than 4	Single	24-59m	poorer	Low	Low	NO	Low
GA7	16	18	2	16	939692	3		25-34	Ever married	Primary	Unemployed	Large	Yes	Large	Yes	Yes	No	Less than 5	Institution	More than 24m	Greater than24	More than 4	Single	24-59m	richer	Low	Low	yes	Low
GA7	16	10	1	16	939692	3		25-34	Ever married	Secondar and higher	employed	Average	Yes	Average	Yes	Yes	Yes	More than 5	Institution	More than 24m	Greater than24	2-3	Single	24-59m	middle	Low	Low	yes	Low
SL7	16	198	1	16	865849	7		35-49	Married	No education	employed	Smaller than average	No	Smaller than average	No	No	No	Less than 5	Institution	More than 24m	Greater than24	More than 4	Twin	6-23m	poorer	Low	Low	NO	Low
ET7	16	104	2	16	591477	7		35-49	Married	Primary			No		No	No		Less than 5	Institution	More than 24m	Greater than24	More than 4	Single	24-59m	poorer	Low	Low	yes	Low
GA7	16	18	8	16	939692	3	No	15-24	Ever married	Primary	employed	Large	Yes	Large	Yes	Yes	Yes	More than 5	Institution	6-24m	Greater than24	2-3	Single	6-23m	richer	Low	Low	yes	Low
SL7	16	17	2	16	865849	7	No	15-24	Married	Secondar and higher	employed	Average	No	Average	No	No	No		Institution	More than 24m		one	Single	24-59m	poorer	Low	Low	NO	Low
GH8	16	25	1	16	1557275	12		35-49	Married	Secondar and higher	employed		Yes		Yes	Yes	No				Greater than24	More than 4	Single	24-59m	richer	Low	Low	yes	Low
ET7	16	1	2	16	591477	7		35-49	Married	No education			No		No	No		More than 5	Institution	More than 24m	Greater than24	More than 4	Single	24-59m	middle	Low	Low	yes	Low
ET7	16	76	2	16	591477	7	No	25-34	Married	Primary			Yes		Yes	No		Less than 5	Institution	Less th 6 m	Greater than24	2-3	Single	Less 6m	middle	Low	Low	yes	Low
SL7	16	253	2	16	865849	7	No	15-24	Married	Primary	employed	Average	No	Average	No	No	No	Less than 5	Institution	6-24m		one	Single	6-23m	poorer	Low	Low	NO	Low
SL7	16	139	2	16	865849	7	No	35-49	Married	No education	employed	Large	No	Large	No	No	No	More than 5	Institution	Less th 6 m	Greater than24	More than 4	Single	Less 6m	poorer	Low	Low	NO	Low
GH8	16	127	2	16	1557275	12	Yes	25-34	Ever married	No education	Unemployed	Average	Yes	Average	Yes	Yes	No	More than 5	Institution	6-24m	Greater than24	More than 4	Single	6-23m	middle	Low	Low	yes	Low
GH8	16	73	1	16	1557275	12		35-49	Married	Secondar and higher	employed		Yes		Yes	Yes	No				Greater than24	More than 4	Single	24-59m	richer	Low	Low	yes	Low
SL7	16	171	5	16	865849	7		25-34	Unmarried	No education	employed	Large	No	Large	No	No	No	Less than 5	Institution	More than 24m		one	Single	6-23m	poorer	Low	Low	NO	Low
ET7	16	90	4	16	591477	7		15-24	Married	Secondar and higher			No		No	No		More than 5	Institution	More than 24m		one	Single	24-59m	poorer	Low	Low	yes	Low
GA7	16	21	2	16	939692	2		25-34	Ever married	Primary	Unemployed	Smaller than average	Yes	Smaller than average	Yes	Yes	No	More than 5	Institution	More than 24m	Greater than24	More than 4	Single	24-59m	poorer	Low	Low	yes	Low
ZA7	16	65	2	16	555023	6		25-34	Ever married	Secondar and higher	employed	Average	Yes	Average	Yes	Yes	Yes	More than 5	Institution	More than 24m	Greater than24	2-3	Single	24-59m	richer	Low	Low	yes	Low
ET7	16	44	3	16	591477	7		35-49	Married	Secondar and higher			Yes		Yes	No		Less than 5	Institution	More than 24m	Greater than24	More than 4	Single	24-59m	richer	Low	Low	yes	Low
SL7	16	253	9	16	865849	7		25-34	Married	No education	employed	Average	No	Average	No	No	No	Less than 5	Institution	More than 24m	Greater than24	2-3	Single	24-59m	poorer	Low	Low	NO	Low
GA7	16	18	8	16	939692	3	No	15-24	Ever married	Primary	employed	Smaller than average	Yes	Smaller than average	Yes	Yes	Yes		Institution	More than 24m	Greater than24	2-3	Single	24-59m	richer	Low	Low	yes	Low
SL7	16	158	2	16	865849	7	No	35-49	Married	No education	employed	Average	No	Average	No	No	No	More than 5	Institution	6-24m	Greater than24	More than 4	Single	6-23m	poorer	Low	Low	NO	Low
ET7	16	19	2	16	591477	7	No	25-34	Married	Primary			No		No	No			Institution	More than 24m	Greater than24	2-3	Single	24-59m	middle	Low	Low	yes	Low
ET7	16	30	4	16	591477	7		15-24	Married	Primary			No		No	No		Less than 5	Home	More than 24m		one	Single	6-23m	richer	Low	Low	yes	Low
ZA7	16	5	2	16	555023	6	Yes	25-34	Ever married	Secondar and higher	Unemployed	Average	Yes	Average	Yes	Yes	Yes	More than 5	Institution	Less th 6 m	Greater than24	More than 4	Single	6-23m	richer	Low	Low	yes	Low
ZA7	16	18	4	16	555023	6	No	15-24	Unmarried	Secondar and higher	Unemployed	Large	Yes	Large	Yes	Yes	Yes	Less than 5	Home	Less th 6 m	Less than 24	2-3	Single	Less 6m	richer	Low	Low	yes	Low
ET7	16	69	2	16	591477	7	No	25-34	Married	Secondar and higher			Yes		Yes	No		Less than 5	Institution	6-24m	Greater than24	2-3	Single	6-23m	middle	Low	Low	yes	Low
ET7	16	40	2	16	591477	7		35-49	Married	No education			No		No	No		Less than 5	Institution	More than 24m	Greater than24	More than 4	Single	24-59m	middle	Low	Low	yes	Low
SL7	16	17	2	16	865849	7	No	15-24	Married	Secondar and higher	employed	Average	No	Average	No	No	No	Less than 5	Institution	More than 24m	Greater than24	2-3	Single	6-23m	poorer	Low	Low	NO	Low
SL7	16	198	1	16	865849	7		35-49	Married	No education	employed	Smaller than average	No	Smaller than average	No	No	No		Institution	More than 24m	Greater than24	2-3	Twin	6-23m	poorer	Low	Low	NO	Low
GH8	16	55	2	16	1557275	12		15-24	Unmarried	Secondar and higher	employed		No		No	Yes	No					one	Single	24-59m	richer	Low	Low	yes	Low
ZA7	16	60	2	16	555023	7		15-24	Unmarried	Secondar and higher	Unemployed	Average	Yes	Average	Yes	Yes	Yes	Less than 5	Institution	More than 24m		one	Single	24-59m	richer	Low	Low	yes	Low
ET7	16	19	2	16	591477	7	No	25-34	Married	Primary			No		No	No		Less than 5	Institution	Less th 6 m	Greater than24	More than 4	Single	Less 6m	middle	Low	Low	yes	Low
SL7	16	20	2	16	865849	7	No	35-49	Unmarried	No education	employed	Large	Yes	Large	Yes	No	No	More than 5	Institution	6-24m	Greater than24	2-3	Single	6-23m	poorer	Low	Low	yes	Low
ZA7	16	59	2	16	555023	7		35-49	Ever married	Secondar and higher	Unemployed	Average	No	Average	No	Yes	Yes	Less than 5	Institution	More than 24m	Greater than24	More than 4	Single	6-23m	richer	Low	Low	yes	Low
SL7	17	154	2	17	754591	6	No	25-34	Married	Primary	employed	Smaller than average	No	Smaller than average	No	No	No		Institution	More than 24m		one	Single	24-59m	poorer	High	High	NO	High
SL7	17	213	2	17	754591	6	No	15-24	Married	No education	employed	Average	No	Average	No	No	No	More than 5	Institution	Less th 6 m		one	Single	Less 6m	poorer	High	High	NO	High
GA7	17	2	2	17	897232	1	No	15-24	Married	Secondar and higher	Unemployed	Average	Yes	Average	Yes	Yes	No	Less than 5	Institution	More than 24m	Less than 24	2-3	Single	6-23m	richer	High	High	yes	High
GH8	17	245	2	17	1082523	12	No	35-49	Married	Primary	employed		No		No	No	No				Greater than24	More than 4	Single	24-59m	poorer	High	High	NO	High
SL7	17	75	2	17	754591	6		15-24	Married	Primary	employed	Large	No	Large	No	No	No	More than 5	Home	More than 24m	Greater than24	2-3	Single	24-59m	middle	High	High	NO	High
GA7	17	26	1	17	897232	1		35-49	Unmarried	Primary	Unemployed	Average	No	Average	No	No	No	Less than 5	Institution	More than 24m	Greater than24	2-3	Single	24-59m	poorer	High	High	NO	High
CM7	17	158	13	17	1771142	8		15-24	Ever married	Secondar and higher	Unemployed	Smaller than average	No	Smaller than average	No	Yes	No		Institution	More than 24m		one	Single	24-59m	richer	High	High	yes	High
GA7	17	21	1	17	897232	1		25-34	Married	Secondar and higher	employed	Average	Yes	Average	Yes	Yes	Yes	More than 5	Institution	More than 24m	Greater than24	More than 4	Single	24-59m	middle	High	High	yes	High
CM7	17	294	2	17	1771142	8	No	25-34	Married	Secondar and higher	employed	Average	No	Average	No	Yes	No	Less than 5	Institution	Less th 6 m	Greater than24	2-3	Single	Less 6m	richer	High	High	yes	High
ZA7	17	64	2	17	634214	9		15-24	Unmarried	Secondar and higher	Unemployed	Average	Yes	Average	Yes	No	Yes	Less than 5	Institution	More than 24m		one	Single	24-59m	poorer	High	High	yes	High
ET7	17	61	2	17	616248	7		25-34	Married	No education			No		No	No		Less than 5	Home	More than 24m	Greater than24	More than 4	Single	24-59m	poorer	High	High	yes	High
SL7	17	75	4	17	754591	6	No	15-24	Married	Secondar and higher	employed	Average	No	Average	No	No	No	Less than 5	Home	6-24m		one	Single	6-23m	middle	High	High	NO	High
SL7	17	235	2	17	754591	6		35-49	Married	No education	employed	Average	No	Average	No	No	No	More than 5	Home	More than 24m	Greater than24	More than 4	Single	24-59m	poorer	High	High	NO	High
ET7	17	51	2	17	616248	7		25-34	Married	Primary			Yes		Yes	No		Less than 5	Home	More than 24m	Greater than24	More than 4	Single	24-59m	poorer	High	High	yes	High
ET7	17	3	2	17	616248	7	No	25-34	Married	Primary			Yes		Yes	No		Less than 5	Institution	6-24m	Greater than24	More than 4	Single	6-23m	middle	High	High	yes	High
ET7	17	27	2	17	616248	7	No	25-34	Married	No education			No		No	No			Institution	More than 24m	Greater than24	More than 4	Single	24-59m	poorer	High	High	yes	High
GH8	17	49	2	17	1082523	12	No	25-34	Married	Secondar and higher	employed	Average	Yes	Average	Yes	Yes	No	More than 5	Institution	No beast feed	Greater than24	2-3	Single	Less 6m	richer	High	High	yes	High
ET7	17	14	2	17	616248	7	No	25-34	Married	No education			Yes		Yes	No			Institution	More than 24m	Greater than24	More than 4	Single	24-59m	poorer	High	High	yes	High
SL7	17	31	5	17	754591	6		15-24	Married	No education	employed	Smaller than average	No	Smaller than average	No	No	No	More than 5	Institution	More than 24m		one	Single	24-59m	poorer	High	High	NO	High
ET7	17	20	2	17	616248	7	No	25-34	Married	Primary			Yes		Yes	No		Less than 5	Home	6-24m	Greater than24	2-3	Single	6-23m	middle	High	High	yes	High
SL7	17	146	1	17	754591	6		15-24	Married	No education	employed	Average	No	Average	No	No	No	More than 5	Institution	More than 24m		one	Single	24-59m	middle	High	High	NO	High
GH8	17	108	2	17	1082523	12	Yes	15-24	Ever married	Primary	employed		No		No	Yes	No					one	Single	24-59m	middle	High	High	yes	High
ET7	17	47	2	17	616248	7	No	35-49	Married	No education			Yes		Yes	No		Less than 5	Institution	6-24m	Greater than24	More than 4	Single	6-23m	poorer	High	High	yes	High
CM7	17	656	2	17	1771142	8	No	25-34	Married	Secondar and higher	Unemployed	Average	Yes	Average	Yes	Yes	No	More than 5	Institution	More than 24m	Less than 24	More than 4	Single	6-23m	richer	High	High	yes	High
GA7	17	23	2	17	897232	1		25-34	Married	Primary	Unemployed	Smaller than average	No	Smaller than average	No	Yes	No		Institution	More than 24m		one	Twin	24-59m	poorer	High	High	yes	High
CM7	17	505	1	17	1771142	8	Yes	25-34	Unmarried	Secondar and higher	Unemployed	Average	Yes	Average	Yes	Yes	No	More than 5	Institution	Less th 6 m	Greater than24	2-3	Single	Less 6m	richer	High	High	yes	High
SL7	17	95	2	17	754591	6		35-49	Married	No education	employed	Smaller than average	No	Smaller than average	No	No	No	Less than 5	Institution	More than 24m	Greater than24	More than 4	Single	24-59m	poorer	High	High	NO	High
CM7	17	294	2	17	1771142	8	No	25-34	Married	Secondar and higher	employed	Smaller than average	No	Smaller than average	No	Yes	No		Institution	More than 24m	Greater than24	2-3	Single	24-59m	richer	High	High	yes	High
ZA7	17	29	1	17	634214	9		25-34	Unmarried	Secondar and higher	Unemployed	Average	Yes	Average	Yes	Yes	Yes	Less than 5	Institution	6-24m	Greater than24	2-3	Single	24-59m	poorer	High	High	yes	High
SL7	17	170	3	17	754591	6	No	25-34	Married	No education	employed	Average	No	Average	No	No	No	More than 5	Institution	6-24m	Greater than24	2-3	Single	6-23m	poorer	High	High	NO	High
GH8	17	177	1	17	1082523	12	No	25-34	Married	Secondar and higher	employed		Yes		Yes	Yes	No				Greater than24	2-3	Single	24-59m	richer	High	High	yes	High
ET7	17	37	2	17	616248	7	No	15-24	Ever married	No education			No		No	No		Less than 5	Institution	6-24m		one	Single	6-23m	poorer	High	High	yes	High
GA7	17	19	3	17	897232	1		25-34	Unmarried	Secondar and higher	Unemployed	Average	No	Average	No	Yes	No	More than 5	Institution	More than 24m		one	Single	24-59m	richer	High	High	yes	High
GH8	17	245	2	17	1082523	12	No	35-49	Married	Primary	employed	Average	No	Average	No	No	No	Less than 5	Institution	More than 24m	Less than 24	More than 4	Single	6-23m	poorer	High	High	NO	High
SL7	17	204	2	17	754591	6	No	35-49	Married	No education	employed	Smaller than average	Yes	Smaller than average	Yes	No	No		Home	More than 24m	Greater than24	More than 4	Single	24-59m	richer	High	High	yes	High
SL7	17	241	2	17	754591	6		35-49	Married	No education	employed	Smaller than average	Yes	Smaller than average	Yes	Yes	No		Institution	More than 24m	Greater than24	More than 4	Single	24-59m	middle	High	High	yes	High
ET7	17	7	2	17	616248	7	No	25-34	Married	Primary			Yes		Yes	No		No visits	Home	6-24m	Greater than24	More than 4	Single	6-23m	middle	High	High	yes	High
SL7	17	47	3	17	754591	6	No	15-24	Married	Secondar and higher	employed	Smaller than average	No	Smaller than average	No	No	Yes		Institution	More than 24m		one	Single	24-59m	poorer	High	High	yes	High
ET7	17	44	2	17	616248	7		35-49	Married	No education			No		No	No		No visits	Home	More than 24m	Greater than24	More than 4	Single	24-59m	poorer	High	High	yes	High
ET7	17	7	2	17	616248	7	No	25-34	Married	Primary			Yes		Yes	No			Home	More than 24m	Greater than24	2-3	Single	24-59m	middle	High	High	yes	High
SL7	17	209	2	17	754591	6		15-24	Married	No education	employed	Average	No	Average	No	No	No	More than 5	Institution	More than 24m	Greater than24	2-3	Single	Less 6m	poorer	High	High	NO	High
GA7	17	30	2	17	897232	1	Yes	15-24	Married	Primary	employed	Large	No	Large	No	Yes	No	More than 5	Institution	More than 24m		one	Single	6-23m	middle	High	High	yes	High
SL7	17	57	2	17	754591	6	No	35-49	Married	No education	employed	Smaller than average	Yes	Smaller than average	Yes	No	No	Less than 5	Home	6-24m	Greater than24	More than 4	Single	6-23m	middle	High	High	yes	High
SL7	17	75	2	17	754591	6		15-24	Married	Primary	employed	Average	No	Average	No	No	No		Home	More than 24m		one	Single	24-59m	middle	High	High	NO	High
SL7	17	204	2	17	754591	6	No	35-49	Married	No education	employed	Average	Yes	Average	Yes	No	No	More than 5	Institution	6-24m	Greater than24	More than 4	Single	6-23m	richer	High	High	yes	High
CM7	17	623	1	17	1771142	8		25-34	Unmarried	Secondar and higher	employed	Large	No	Large	No	Yes	No	More than 5	Institution	More than 24m		one	Single	24-59m	richer	High	High	yes	High
SL7	17	241	2	17	754591	6		35-49	Married	No education	employed	Average	Yes	Average	Yes	Yes	No	More than 5	Institution	More than 24m	Greater than24	More than 4	Single	24-59m	middle	High	High	yes	High
ET7	17	77	2	17	616248	7		35-49	Married	Primary			Yes		Yes	No		Less than 5	Institution	More than 24m	Greater than24	More than 4	Single	24-59m	poorer	High	High	yes	High
SL7	17	154	2	17	754591	6	No	25-34	Married	Primary	employed	Average	No	Average	No	No	No	More than 5	Institution	No beast feed	Greater than24	2-3	Single	Less 6m	poorer	High	High	NO	High
SL7	17	57	2	17	754591	6	No	35-49	Married	No education	employed	Average	Yes	Average	Yes	No	No		Home	More than 24m	Less than 24	More than 4	Single	24-59m	middle	High	High	yes	High
GA7	17	10	2	17	897232	1	Yes	25-34	Ever married	Secondar and higher	employed	Average	Yes	Average	Yes	Yes	No	More than 5	Institution	More than 24m	Greater than24	2-3	Single	6-23m	richer	High	High	yes	High
GH8	17	137	2	17	1082523	12	No	25-34	Married	Primary	Unemployed		Yes		Yes	Yes	No				Greater than24	More than 4	Single	24-59m	middle	High	High	yes	High
ET7	17	44	2	17	616248	7		35-49	Married	No education			No		No	No			Home	More than 24m	Greater than24	More than 4	Single	24-59m	poorer	High	High	yes	High
CM7	17	1059	2	17	1771142	8	No	15-24	Ever married	Secondar and higher	employed	Average	No	Average	No	Yes	No	More than 5	Institution	6-24m	Less than 24	2-3	Single	6-23m	richer	High	High	yes	High
CM7	17	158	10	17	1771142	8		15-24	Unmarried	Secondar and higher	Unemployed	Smaller than average	No	Smaller than average	No	Yes	No	Less than 5	Institution	More than 24m		one	Single	24-59m	richer	High	High	yes	High
SL7	17	265	2	17	754591	6	No	15-24	Married	No education	Unemployed	Large	No	Large	No	No	No		Institution	More than 24m		one	Single	24-59m	poorer	High	High	NO	High
ET7	17	30	2	17	616248	7	No	35-49	Married	No education			No		No	No			Home	More than 24m	Greater than24	More than 4	Single	24-59m	poorer	High	High	yes	High
GA7	17	14	2	17	897232	2		25-34	Ever married	Secondar and higher	employed	Average	Yes	Average	Yes	Yes	No		Institution	More than 24m	Greater than24	2-3	Single	24-59m	poorer	High	High	yes	High
GA7	17	27	3	17	897232	1	No	25-34	Married	No education	employed	Large	No	Large	No	Yes	No	Less than 5	Institution	6-24m	Less than 24	2-3	Single	6-23m	poorer	High	High	yes	High
SL7	17	100	1	17	754591	6		35-49	Married	No education	employed	Average	Yes	Average	Yes	No	No	Less than 5	Home	More than 24m	Less than 24	More than 4	Single	24-59m	poorer	High	High	yes	High
ET7	17	3	2	17	616248	7	No	25-34	Married	Primary			Yes		Yes	No			Institution	More than 24m	Greater than24	2-3	Single	24-59m	middle	High	High	yes	High
SL7	17	204	4	17	754591	6		25-34	Married	No education	employed	Average	Yes	Average	Yes	No	No	Less than 5	Home	6-24m	Greater than24	2-3	Single	6-23m	richer	High	High	yes	High
ET7	17	61	8	17	616248	7		25-34	Married	No education			Yes		Yes	Yes		Less than 5	Institution	More than 24m		one	Single	24-59m	poorer	High	High	yes	High
GA7	17	25	2	17	897232	1		15-24	Married	No education	employed	Average	No	Average	No	Yes	No		Institution	More than 24m		one	Single	24-59m	middle	High	High	yes	High
GA7	17	25	2	17	897232	1		15-24	Married	No education	employed	Smaller than average	No	Smaller than average	No	Yes	No	Less than 5	Institution	More than 24m	Greater than24	2-3	Single	24-59m	middle	High	High	yes	High
GA7	17	2	2	17	897232	1	No	15-24	Married	Secondar and higher	Unemployed	Average	Yes	Average	Yes	Yes	No		Institution	More than 24m		one	Single	24-59m	richer	High	High	yes	High
SL7	17	209	2	17	754591	6		15-24	Married	No education	employed	Average	No	Average	No	No	No		Institution	More than 24m	Greater than24	2-3	Single	24-59m	poorer	High	High	NO	High
CM7	17	656	2	17	1771142	8	No	25-34	Married	Secondar and higher	Unemployed	Average	Yes	Average	Yes	Yes	No		Institution	More than 24m	Less than 24	2-3	Single	24-59m	richer	High	High	yes	High
GA7	17	23	2	17	897232	1		25-34	Married	Primary	Unemployed	Smaller than average	No	Smaller than average	No	Yes	No	More than 5	Institution	More than 24m		2-3	Twin	24-59m	poorer	High	High	yes	High
ET7	17	71	2	17	616248	7	Yes	25-34	Married	Primary			No		No	No		Less than 5	Home	6-24m	Greater than24	More than 4	Single	6-23m	poorer	High	High	yes	High
GH8	17	265	2	17	1082523	12		25-34	Ever married	Secondar and higher	employed	Large	No	Large	No	Yes	No	More than 5	Institution	More than 24m	Greater than24	2-3	Single	24-59m	richer	High	High	yes	High
SL7	17	100	1	17	754591	6		35-49	Married	No education	employed	Average	Yes	Average	Yes	No	No		Institution	More than 24m	Greater than24	More than 4	Single	24-59m	poorer	High	High	yes	High
SL7	17	42	2	17	754591	6		25-34	Married	Secondar and higher	employed	Large	No	Large	No	No	No	Less than 5	Home	More than 24m	Greater than24	More than 4	Twin	24-59m	poorer	High	High	NO	High
SL7	17	42	2	17	754591	6		25-34	Married	Secondar and higher	employed	Large	No	Large	No	No	No		Home	More than 24m	Greater than24	2-3	Twin	24-59m	poorer	High	High	NO	High
GA7	17	22	3	17	897232	1	Yes	15-24	Unmarried	Secondar and higher	Unemployed	Average	No	Average	No	Yes	Yes	Less than 5	Institution	Less th 6 m		one	Single	Less 6m	poorer	High	High	yes	High
SL7	17	181	1	17	754591	6		35-49	Married	No education	employed	Average	Yes	Average	Yes	No	No	More than 5	Institution	More than 24m	Greater than24	More than 4	Single	Less 6m	poorer	High	High	yes	High
ET7	17	74	2	17	616248	7	No	25-34	Married	Primary			Yes		Yes	No		Less than 5	Institution	6-24m	Greater than24	2-3	Single	6-23m	poorer	High	High	yes	High
CM7	17	158	13	17	1771142	8		15-24	Ever married	Secondar and higher	Unemployed	Average	No	Average	No	Yes	No		Institution	More than 24m	Less than 24	2-3	Single	24-59m	richer	High	High	yes	High
ET7	17	27	2	17	616248	7	No	25-34	Married	No education			No		No	No		Less than 5	Institution	6-24m	Greater than24	More than 4	Single	6-23m	poorer	High	High	yes	High
GH8	17	108	2	17	1082523	12	Yes	15-24	Ever married	Primary	employed	Large	No	Large	No	Yes	No	More than 5	Home	Less th 6 m	Greater than24	2-3	Single	Less 6m	middle	High	High	yes	High
GH8	17	98	2	17	1082523	12	No	15-24	Ever married	Primary	Unemployed	Average	Yes	Average	Yes	Yes	No	No visits	Home	6-24m	Greater than24	2-3	Single	6-23m	poorer	High	High	yes	High
SL7	17	213	6	17	754591	6		35-49	Married	No education	employed	Average	No	Average	No	No	No	More than 5	Institution	More than 24m	Greater than24	More than 4	Single	24-59m	poorer	High	High	NO	High
ET7	17	10	2	17	616248	7		25-34	Married	No education			No		No	No		Less than 5	Home	More than 24m	Greater than24	More than 4	Single	24-59m	poorer	High	High	yes	High
SL7	17	230	2	17	754591	6		25-34	Married	No education	employed	Smaller than average	No	Smaller than average	No	No	No	More than 5	Institution	More than 24m	Greater than24	More than 4	Single	Less 6m	poorer	High	High	NO	High
CM7	17	158	8	17	1771142	8		25-34	Unmarried	Secondar and higher	Unemployed	Smaller than average	No	Smaller than average	No	Yes	No	More than 5	Institution	More than 24m		one	Single	24-59m	richer	High	High	yes	High
ET7	17	14	2	17	616248	7	No	25-34	Married	No education			Yes		Yes	No		Less than 5	Home	Less th 6 m	Greater than24	More than 4	Single	Less 6m	poorer	High	High	yes	High
SL7	17	189	11	17	754591	6	No	15-24	Married	No education	employed	Large	No	Large	No	No	No	More than 5	Institution	6-24m		one	Single	6-23m	poorer	High	High	NO	High
ET7	17	88	2	17	616248	7		15-24	Married	Primary			Yes		Yes	No		Less than 5	Home	More than 24m	Greater than24	2-3	Single	24-59m	poorer	High	High	yes	High
CM7	17	158	13	17	1771142	8		15-24	Ever married	Secondar and higher	Unemployed	Large	No	Large	No	Yes	No	More than 5	Institution	More than 24m	Less than 24	2-3	Single	24-59m	richer	High	High	yes	High
GA7	17	13	2	17	897232	2		25-34	Ever married	Primary	Unemployed	Average	Yes	Average	Yes	Yes	No	Less than 5	Institution	More than 24m	Greater than24	More than 4	Single	24-59m	poorer	High	High	yes	High
SL7	17	204	5	17	754591	6		15-24	Married	No education	employed	Average	Yes	Average	Yes	No	No	More than 5	Home	More than 24m		one	Single	24-59m	richer	High	High	yes	High
SL7	17	47	3	17	754591	6	No	15-24	Married	Secondar and higher	employed	Average	No	Average	No	No	Yes	More than 5	Institution	6-24m	Greater than24	2-3	Single	6-23m	poorer	High	High	yes	High
CM7	17	234	1	17	1771142	8		25-34	Ever married	Secondar and higher	employed	Average	No	Average	No	Yes	Yes	More than 5	Institution	More than 24m	Less than 24	2-3	Single	24-59m	richer	High	High	yes	High
ET7	17	20	2	17	616248	7	No	25-34	Married	Primary			Yes		Yes	No			Institution	More than 24m	Greater than24	2-3	Single	24-59m	middle	High	High	yes	High
ET7	17	10	2	17	616248	7		25-34	Married	No education			No		No	No			Home	More than 24m	Greater than24	2-3	Single	24-59m	poorer	High	High	yes	High
GA7	17	27	5	17	897232	1	Yes	15-24	Married	Primary	employed	Average	No	Average	No	Yes	No	Less than 5	Institution	6-24m	Greater than24	2-3	Single	6-23m	poorer	High	High	yes	High
GA7	17	20	3	17	897232	2		15-24	Unmarried	Secondar and higher	Unemployed	Large	No	Large	No	Yes	No	Less than 5	Institution	More than 24m		one	Single	24-59m	poorer	High	High	yes	High
SL7	17	230	2	17	754591	6		25-34	Married	No education	employed	Smaller than average	No	Smaller than average	No	No	No		Institution	More than 24m	Less than 24	More than 4	Single	24-59m	poorer	High	High	NO	High
GA7	17	27	3	17	897232	1	No	25-34	Married	No education	employed	Large	No	Large	No	Yes	No		Institution	More than 24m		one	Single	24-59m	poorer	High	High	yes	High
ET7	17	30	2	17	616248	7	No	35-49	Married	No education			No		No	No		Less than 5	Home	6-24m	Greater than24	More than 4	Single	6-23m	poorer	High	High	yes	High
SL7	17	154	2	17	754591	6	No	25-34	Married	Primary	employed	Average	No	Average	No	No	No		Institution	More than 24m	Less than 24	2-3	Single	24-59m	poorer	High	High	NO	High
CM7	17	1059	2	17	1771142	8	No	15-24	Ever married	Secondar and higher	employed	Average	No	Average	No	Yes	No		Institution	More than 24m		one	Single	24-59m	richer	High	High	yes	High
CM7	17	656	2	17	1771142	8	No	25-34	Married	Secondar and higher	Unemployed	Average	Yes	Average	Yes	Yes	No		Institution	More than 24m	Less than 24	2-3	Single	24-59m	richer	High	High	yes	High
SL7	17	208	2	17	754591	6		15-24	Married	Primary	employed	Smaller than average	No	Smaller than average	No	No	No	Less than 5	Institution	More than 24m	Greater than24	2-3	Single	Less 6m	poorer	High	High	NO	High
GH8	17	236	2	17	1082523	12		35-49	Married	Primary	employed		Yes		Yes	Yes	No				Greater than24	More than 4	Single	24-59m	middle	High	High	yes	High
ET7	17	54	2	17	616248	7	No	25-34	Married	Primary			No		No	No		Less than 5	Institution	6-24m	Greater than24	More than 4	Single	6-23m	poorer	High	High	yes	High
CM7	17	234	2	17	1771142	8		25-34	Ever married	Secondar and higher	employed	Average	No	Average	No	Yes	No	More than 5	Institution	More than 24m		one	Single	24-59m	richer	High	High	yes	High
SL7	17	230	2	17	754591	6		25-34	Married	No education	employed	Smaller than average	No	Smaller than average	No	No	No		Institution	More than 24m	Less than 24	More than 4	Single	24-59m	poorer	High	High	NO	High
SL7	17	208	2	17	754591	6		15-24	Married	Primary	employed	Average	No	Average	No	No	No		Institution	More than 24m	Greater than24	2-3	Single	24-59m	poorer	High	High	NO	High
SL7	17	265	2	17	754591	6	No	15-24	Married	No education	Unemployed	Smaller than average	No	Smaller than average	No	No	No	Less than 5	Institution	Less th 6 m	Greater than24	2-3	Single	Less 6m	poorer	High	High	NO	High
GH8	17	137	2	17	1082523	12	No	25-34	Married	Primary	Unemployed	Average	Yes	Average	Yes	Yes	No	More than 5	Home	6-24m	Greater than24	More than 4	Single	6-23m	middle	High	High	yes	High
GA7	17	15	1	17	897232	2		35-49	Ever married	Secondar and higher	employed	Average	No	Average	No	Yes	No	More than 5	Institution	More than 24m	Greater than24	2-3	Single	24-59m	poorer	High	High	yes	High
ET7	17	77	2	17	616248	7		35-49	Married	Primary			Yes		Yes	No			Institution	More than 24m	Less than 24	More than 4	Single	24-59m	poorer	High	High	yes	High
GA7	17	14	2	17	897232	2		25-34	Ever married	Secondar and higher	employed	Average	Yes	Average	Yes	Yes	No	More than 5	Institution	More than 24m	Greater than24	2-3	Single	24-59m	poorer	High	High	yes	High
GA7	17	27	3	17	897232	1	No	25-34	Married	No education	employed	Smaller than average	No	Smaller than average	No	Yes	No		Institution	More than 24m	Less than 24	2-3	Single	24-59m	poorer	High	High	yes	High
ET7	17	71	2	17	616248	7	Yes	25-34	Married	Primary			No		No	No			Institution	More than 24m	Greater than24	More than 4	Single	24-59m	poorer	High	High	yes	High
SL7	17	170	2	17	754591	6	No	25-34	Married	No education	employed	Average	No	Average	No	No	No	More than 5	Home	6-24m	Greater than24	2-3	Single	6-23m	poorer	High	High	NO	High
GH8	17	167	1	17	1082523	12		35-49	Married	Primary	employed	Large	No	Large	No	Yes	No	More than 5	Institution	More than 24m	Greater than24	More than 4	Single	24-59m	middle	High	High	yes	High
GH8	17	177	1	17	1082523	12	No	25-34	Married	Secondar and higher	employed	Large	Yes	Large	Yes	Yes	No	Less than 5	Institution	6-24m	Less than 24	More than 4	Single	6-23m	richer	High	High	yes	High
GA7	18	30	2	18	107528	3	No	15-24	Married	Secondar and higher	employed	Average	Yes	Average	Yes	Yes	No		Institution	More than 24m	Less than 24	2-3	Single	24-59m	poorer	High	High	yes	High
GA7	18	14	2	18	107528	3		25-34	Ever married	Secondar and higher	Unemployed	Smaller than average	No	Smaller than average	No	Yes	No		Institution	More than 24m	Greater than24	2-3	Twin	24-59m	richer	High	High	yes	High
ET7	18	76	2	18	697118	7	No	15-24	Married	No education			No		No	No		No visits	Home	6-24m	Greater than24	2-3	Single	6-23m	poorer	High	High	yes	High
GA7	18	19	1	18	107528	3		15-24	Unmarried	Secondar and higher	Unemployed	Large	No	Large	No	No	No		Institution	More than 24m	Less than 24	2-3	Single	24-59m	poorer	High	High	NO	High
SL7	18	125	2	18	1001682	6		35-49	Married	No education	employed	Average	Yes	Average	Yes	No	No	More than 5	Home	More than 24m	Greater than24	More than 4	Single	24-59m	middle	High	High	yes	High
GA7	18	2	1	18	107528	3	No	25-34	Unmarried	Primary	employed	Large	No	Large	No	No	No	Less than 5	Institution	More than 24m	Greater than24	More than 4	Single	6-23m	poorer	High	High	NO	High
ET7	18	67	2	18	697118	7	No	35-49	Married	No education			Yes		Yes	No			Home	More than 24m	Greater than24	More than 4	Single	24-59m	poorer	High	High	yes	High
ET7	18	118	2	18	697118	7	No	25-34	Married	No education			No		No	No		Less than 5	Institution	Less th 6 m	Greater than24	More than 4	Single	Less 6m	poorer	High	High	yes	High
GA7	18	4	5	18	107528	3		15-24	Unmarried	Secondar and higher	Unemployed	Average	No	Average	No	Yes	No	Less than 5	Institution	More than 24m		one	Single	24-59m	poorer	High	High	yes	High
CM7	18	8	2	18	1322858	10	No	15-24	Married	Secondar and higher	Unemployed	Average	No	Average	No	Yes	Yes	Less than 5	Institution	Less th 6 m	Greater than24	2-3	Single	Less 6m	middle	High	High	yes	High
ET7	18	25	2	18	697118	7	No	15-24	Married	Primary			No		No	No		Less than 5	Home	Less th 6 m		one	Single	Less 6m	poorer	High	High	yes	High
CM7	18	617	6	18	1322858	10		15-24	Unmarried	Secondar and higher	employed	Smaller than average	Yes	Smaller than average	Yes	Yes	Yes	Less than 5	Institution	More than 24m		one	Single	24-59m	middle	High	High	yes	High
GH8	18	142	2	18	1272803	10	No	25-34	Ever married	Secondar and higher	employed		No		No	Yes	No					one	Single	24-59m	richer	High	High	yes	High
SL7	18	36	2	18	1001682	6	No	15-24	Ever married	No education	Unemployed	Average	No	Average	No	No	No		Home	More than 24m		one	Single	24-59m	poorer	High	High	NO	High
GH8	18	75	2	18	1272803	10	Yes	15-24	Unmarried	Secondar and higher	employed	Average	No	Average	No	Yes	No	More than 5	Institution	6-24m	Less than 24	2-3	Single	6-23m	middle	High	High	yes	High
GH8	18	85	1	18	1272803	10		25-34	Married	Secondar and higher	employed	Average	No	Average	No	No	No	More than 5	Institution	More than 24m	Greater than24	2-3	Single	24-59m	poorer	High	High	NO	High
GH8	18	28	2	18	1272803	10	No	25-34	Married	Secondar and higher	employed	Average	Yes	Average	Yes	Yes	No	More than 5	Institution	6-24m	Greater than24	2-3	Single	6-23m	richer	High	High	yes	High
SL7	18	9	4	18	1001682	6	No	15-24	Married	Secondar and higher	employed	Smaller than average	Yes	Smaller than average	Yes	No	No	More than 5	Institution	Less th 6 m		one	Single	Less 6m	poorer	High	High	yes	High
GA7	18	14	2	18	107528	3		25-34	Ever married	Secondar and higher	Unemployed	Smaller than average	No	Smaller than average	No	Yes	No		Institution	More than 24m	Greater than24	2-3	Twin	24-59m	richer	High	High	yes	High
SL7	18	107	2	18	1001682	6	No	25-34	Married	Primary	employed	Smaller than average	No	Smaller than average	No	No	No	More than 5	Institution	6-24m	Greater than24	More than 4	Single	6-23m	poorer	High	High	NO	High
SL7	18	89	2	18	1001682	6		35-49	Married	No education	employed	Large	Yes	Large	Yes	No	No	Less than 5	Institution	More than 24m	Greater than24	2-3	Single	24-59m	poorer	High	High	yes	High
SL7	18	183	8	18	1001682	6		35-49	Married	Secondar and higher	employed	Average	No	Average	No	No	No	More than 5	Institution	More than 24m	Greater than24	More than 4	Single	24-59m	middle	High	High	NO	High
GA7	18	14	2	18	107528	3		25-34	Ever married	Secondar and higher	Unemployed	Large	No	Large	No	Yes	No	More than 5	Institution	More than 24m	Greater than24	More than 4	Single	24-59m	richer	High	High	yes	High
SL7	18	125	3	18	1001682	6		35-49	Married	No education	employed	Average	Yes	Average	Yes	No	No	More than 5	Home	More than 24m	Greater than24	More than 4	Single	24-59m	middle	High	High	yes	High
CM7	18	921	2	18	1322858	10	No	25-34	Married	Primary	employed	Large	Yes	Large	Yes	Yes	No	Less than 5	Home	Less th 6 m	Greater than24	More than 4	Single	Less 6m	middle	High	High	yes	High
CM7	18	1166	2	18	1322858	10	No	35-49	Married	No education	employed	Smaller than average	No	Smaller than average	No	Yes	No		Home	More than 24m	Greater than24	2-3	Single	24-59m	middle	High	High	yes	High
SL7	18	157	7	18	1001682	6	No	15-24	Married	No education	employed	Average	No	Average	No	No	No	More than 5	Institution	Less th 6 m	Greater than24	2-3	Single	Less 6m	poorer	High	High	NO	High
ET7	18	118	2	18	697118	7	No	25-34	Married	No education			No		No	No			Institution	More than 24m	Greater than24	2-3	Single	24-59m	poorer	High	High	yes	High
SL7	18	18	3	18	1001682	6		25-34	Married	No education	employed	Average	Yes	Average	Yes	No	No	More than 5	Institution	More than 24m		one	Single	24-59m	poorer	High	High	yes	High
ET7	18	51	2	18	697118	7		35-49	Married	No education			No		No	No		Less than 5	Home	More than 24m	Greater than24	More than 4	Single	24-59m	middle	High	High	yes	High
ET7	18	72	2	18	697118	7	No	25-34	Married	No education			No		No	No		Less than 5	Home	6-24m	Greater than24	2-3	Single	6-23m	poorer	High	High	yes	High
GA7	18	11	2	18	107528	3		35-49	Married	Primary	employed	Large	No	Large	No	Yes	No		Institution	More than 24m	Greater than24	More than 4	Single	24-59m	poorer	High	High	yes	High
SL7	18	206	3	18	1001682	6	No	25-34	Married	Secondar and higher	Unemployed	Average	No	Average	No	No	No	Less than 5	Institution	6-24m	Greater than24	2-3	Single	6-23m	poorer	High	High	NO	High
CM7	18	918	2	18	1322858	10	No	15-24	Married	No education	employed	Large	No	Large	No	No	No	Less than 5	Home	6-24m	Greater than24	More than 4	Single	6-23m	poorer	High	High	NO	High
ET7	18	80	2	18	697118	7		35-49	Married	No education			No		No	No		Less than 5	Institution	More than 24m	Greater than24	More than 4	Single	24-59m	poorer	High	High	yes	High
SL7	18	6	11	18	1001682	6	No	15-24	Unmarried	Secondar and higher	Unemployed	Average	Yes	Average	Yes	No	No	Less than 5	Home	Less th 6 m		one	Single	Less 6m	middle	High	High	yes	High
GH8	18	75	2	18	1272803	10	Yes	15-24	Unmarried	Secondar and higher	employed	Large	No	Large	No	Yes	No		Institution	More than 24m		one	Single	24-59m	middle	High	High	yes	High
SL7	18	125	4	18	1001682	6	No	15-24	Married	Secondar and higher	employed	Large	Yes	Large	Yes	No	No	More than 5	Home	Less th 6 m		one	Single	Less 6m	middle	High	High	yes	High
CM7	18	657	2	18	1322858	10	No	25-34	Married	No education	employed	Average	No	Average	No	No	No	No visits	Home	6-24m	Less than 24	More than 4	Single	6-23m	poorer	High	High	NO	High
GA7	18	16	1	18	107528	3		25-34	Unmarried	Secondar and higher	employed	Average	No	Average	No	Yes	No	More than 5	Institution	More than 24m	Greater than24	2-3	Single	6-23m	middle	High	High	yes	High
ET7	18	17	2	18	697118	7	No	15-24	Married	No education			No		No	No			Home	More than 24m		one	Single	24-59m	poorer	High	High	yes	High
CM7	18	921	2	18	1322858	10	No	25-34	Married	Primary	employed	Large	Yes	Large	Yes	Yes	No		Home	More than 24m	Greater than24	More than 4	Single	24-59m	middle	High	High	yes	High
SL7	18	206	3	18	1001682	6	No	25-34	Married	Secondar and higher	Unemployed	Average	No	Average	No	No	No		Institution	More than 24m	Greater than24	2-3	Single	24-59m	poorer	High	High	NO	High
GH8	18	142	2	18	1272803	10	No	25-34	Ever married	Secondar and higher	employed	Average	No	Average	No	Yes	No	More than 5	Institution	More than 24m	Greater than24	2-3	Single	6-23m	richer	High	High	yes	High
GA7	18	30	2	18	107528	3	No	15-24	Married	Secondar and higher	employed	Smaller than average	Yes	Smaller than average	Yes	Yes	No		Institution	More than 24m	Less than 24	2-3	Single	6-23m	poorer	High	High	yes	High
GA7	18	19	1	18	107528	3		15-24	Unmarried	Secondar and higher	Unemployed	Large	No	Large	No	No	No		Institution	More than 24m		one	Single	24-59m	poorer	High	High	NO	High
SL7	18	157	7	18	1001682	6	No	15-24	Married	No education	employed	Large	No	Large	No	No	No		Institution	More than 24m		one	Single	24-59m	poorer	High	High	NO	High
CM7	18	1168	2	18	1322858	10	No	15-24	Married	Primary	employed	Average	Yes	Average	Yes	Yes	No		Institution	More than 24m	Less than 24	2-3	Single	24-59m	middle	High	High	yes	High
ET7	18	17	2	18	697118	7	No	15-24	Married	No education			No		No	No		Less than 5	Home	No beast feed	Greater than24	2-3	Single	Less 6m	poorer	High	High	yes	High
SL7	18	208	6	18	1001682	6	No	15-24	Married	No education	employed	Average	No	Average	No	No	No	More than 5	Institution	6-24m		one	Single	6-23m	middle	High	High	NO	High
SL7	18	6	2	18	1001682	6	No	35-49	Married	No education	employed	Average	Yes	Average	Yes	No	No	More than 5	Institution	More than 24m	Greater than24	More than 4	Single	6-23m	middle	High	High	yes	High
SL7	18	183	4	18	1001682	6	No	25-34	Married	No education	employed	Average	Yes	Average	Yes	Yes	No	Less than 5	Institution	Less th 6 m	Greater than24	More than 4	Single	Less 6m	middle	High	High	yes	High
GH8	18	238	2	18	1272803	10		25-34	Married	Secondar and higher	employed		No		No	Yes	Yes					one	Single	24-59m	richer	High	High	yes	High
CM7	18	1168	7	18	1322858	10	No	15-24	Married	Primary	employed	Large	Yes	Large	Yes	Yes	No	Less than 5	Institution	6-24m		one	Single	6-23m	middle	High	High	yes	High
GH8	18	161	2	18	1272803	10		25-34	Married	Secondar and higher	employed	Average	Yes	Average	Yes	Yes	No	Less than 5	Institution	More than 24m	Greater than24	2-3	Single	24-59m	richer	High	High	yes	High
CM7	18	1100	2	18	1322858	10	No	15-24	Married	Secondar and higher	employed	Average	Yes	Average	Yes	No	No	Less than 5	Home	Less th 6 m	Less than 24	2-3	Single	Less 6m	poorer	High	High	yes	High
CM7	18	868	2	18	1322858	10	No	15-24	Married	Secondar and higher	Unemployed	Large	No	Large	No	Yes	No	More than 5	Institution	Less th 6 m	Greater than24	2-3	Single	Less 6m	richer	High	High	yes	High
SL7	18	125	6	18	1001682	6	No	15-24	Married	No education	employed	Average	Yes	Average	Yes	No	No	More than 5	Institution	6-24m		one	Single	6-23m	middle	High	High	yes	High
SL7	18	273	2	18	1001682	6		35-49	Married	No education	Unemployed	Large	No	Large	No	No	No	Less than 5	Home	More than 24m	Greater than24	More than 4	Single	24-59m	poorer	High	High	NO	High
ET7	18	46	2	18	697118	7	No	35-49	Married	No education			No		No	No			Home	More than 24m	Greater than24	More than 4	Single	24-59m	poorer	High	High	yes	High
CM7	18	639	3	18	1322858	10		25-34	Ever married	Secondar and higher	employed	Average	No	Average	No	Yes	Yes		Institution	More than 24m		one	Single	24-59m	richer	High	High	yes	High
CM7	18	854	2	18	1322858	10	No	25-34	Married	Primary	Unemployed	Average	No	Average	No	No	No		Home	More than 24m	Less than 24	More than 4	Single	24-59m	poorer	High	High	NO	High
GA7	18	4	3	18	107528	3	No	15-24	Unmarried	Primary	Unemployed	Average	No	Average	No	Yes	No	More than 5	Institution	6-24m		one	Single	6-23m	poorer	High	High	yes	High
GA7	18	8	3	18	107528	3	Yes	15-24	Unmarried	Secondar and higher	employed	Average	No	Average	No	No	No	More than 5	Institution	6-24m		one	Single	6-23m	poorer	High	High	NO	High
SL7	18	99	11	18	1001682	6	No	25-34	Married	No education	employed	Average	Yes	Average	Yes	No	No		Institution	More than 24m		one	Single	24-59m	middle	High	High	yes	High
ET7	18	97	4	18	697118	7	No	25-34	Married	No education			No		No	No			Home	More than 24m		one	Single	24-59m	poorer	High	High	yes	High
ET7	18	93	2	18	697118	7	No	15-24	Ever married	No education			No		No	No		Less than 5	Home	6-24m		one	Single	6-23m	poorer	High	High	yes	High
GA7	18	9	2	18	107528	3	No	15-24	Married	Primary	employed	Average	No	Average	No	Yes	No	More than 5	Institution	6-24m	Greater than24	2-3	Single	6-23m	poorer	High	High	yes	High
CM7	18	868	2	18	1322858	10	No	15-24	Married	Secondar and higher	Unemployed	Smaller than average	No	Smaller than average	No	Yes	No		Home	More than 24m		one	Single	24-59m	richer	High	High	yes	High
GA7	18	9	2	18	107528	3	No	15-24	Married	Primary	employed	Average	No	Average	No	Yes	No		Institution	More than 24m		one	Single	24-59m	poorer	High	High	yes	High
CM7	18	1166	2	18	1322858	10	No	35-49	Married	No education	employed	Large	No	Large	No	Yes	No	Less than 5	Institution	More than 24m	Greater than24	More than 4	Single	6-23m	middle	High	High	yes	High
CM7	18	1168	2	18	1322858	10	No	15-24	Married	Primary	employed	Average	Yes	Average	Yes	Yes	No	Less than 5	Institution	More than 24m	Greater than24	More than 4	Single	6-23m	middle	High	High	yes	High
GA7	18	30	2	18	107528	3	No	15-24	Married	Secondar and higher	employed	Average	Yes	Average	Yes	Yes	No	Less than 5	Institution	Less th 6 m	Less than 24	More than 4	Single	Less 6m	poorer	High	High	yes	High
SL7	18	206	4	18	1001682	6		25-34	Married	Primary	employed	Smaller than average	No	Smaller than average	No	No	No	More than 5	Institution	More than 24m	Greater than24	2-3	Single	24-59m	poorer	High	High	NO	High
CM7	18	361	2	18	1322858	10	No	35-49	Married	Primary	employed	Average	Yes	Average	Yes	Yes	No	Less than 5	Institution	Less th 6 m	Greater than24	More than 4	Single	Less 6m	middle	High	High	yes	High
ET7	18	46	2	18	697118	7	No	35-49	Married	No education			No		No	No			Institution	More than 24m	Greater than24	More than 4	Single	24-59m	poorer	High	High	yes	High
SL7	18	183	4	18	1001682	6	No	25-34	Married	No education	employed	Average	Yes	Average	Yes	Yes	No		Institution	More than 24m	Greater than24	More than 4	Single	24-59m	middle	High	High	yes	High
GA7	18	19	1	18	107528	3		15-24	Unmarried	Secondar and higher	Unemployed	Large	No	Large	No	No	No	Less than 5	Institution	More than 24m	Greater than24	2-3	Single	6-23m	poorer	High	High	NO	High
SL7	18	89	3	18	1001682	6		25-34	Unmarried	Secondar and higher	Unemployed	Average	Yes	Average	Yes	No	No	More than 5	Home	More than 24m		one	Single	24-59m	poorer	High	High	yes	High
ET7	18	55	2	18	697118	7		25-34	Married	Primary			No		No	No		Less than 5	Home	More than 24m	Greater than24	More than 4	Single	24-59m	poorer	High	High	yes	High
CM7	18	288	3	18	1322858	10		25-34	Married	Primary	employed	Average	No	Average	No	No	No	Less than 5	Institution	More than 24m	Greater than24	More than 4	Single	24-59m	poorer	High	High	NO	High
CM7	18	413	2	18	1322858	10		25-34	Ever married	Secondar and higher	Unemployed	Large	No	Large	No	Yes	No	More than 5	Home	More than 24m	Greater than24	2-3	Single	24-59m	middle	High	High	yes	High
CM7	18	1100	2	18	1322858	10	No	15-24	Married	Secondar and higher	employed	Smaller than average	Yes	Smaller than average	Yes	No	No		Home	More than 24m		one	Single	6-23m	poorer	High	High	yes	High
SL7	18	183	2	18	1001682	6	No	35-49	Married	No education	employed	Average	No	Average	No	No	No	More than 5	Institution	More than 24m	Greater than24	More than 4	Single	6-23m	middle	High	High	NO	High
SL7	18	261	3	18	1001682	6		15-24	Ever married	Secondar and higher	employed	Average	No	Average	No	No	No	More than 5	Institution	6-24m		one	Single	6-23m	middle	High	High	NO	High
ET7	18	9	2	18	697118	7	No	35-49	Married	No education			No		No	No		Less than 5	Home	6-24m	Greater than24	2-3	Single	6-23m	poorer	High	High	yes	High
SL7	18	254	2	18	1001682	6		25-34	Married	No education	employed	Large	No	Large	No	No	No	More than 5	Home	More than 24m	Greater than24	More than 4	Single	24-59m	poorer	High	High	NO	High
SL7	18	36	2	18	1001682	6	No	15-24	Ever married	No education	Unemployed	Large	No	Large	No	No	No	Less than 5	Home	6-24m	Less than 24	2-3	Single	6-23m	poorer	High	High	NO	High
GA7	18	11	2	18	107528	3		35-49	Married	Primary	employed	Average	No	Average	No	Yes	No	Less than 5	Institution	More than 24m	Greater than24	More than 4	Single	24-59m	poorer	High	High	yes	High
GA7	18	5	1	18	107528	3	No	35-49	Ever married	Secondar and higher	Unemployed	Large	No	Large	No	No	No	Less than 5	Institution	6-24m	Greater than24	More than 4	Single	6-23m	poorer	High	High	NO	High
CM7	18	639	3	18	1322858	10		25-34	Ever married	Secondar and higher	employed	Average	No	Average	No	Yes	Yes	Less than 5	Institution	6-24m	Less than 24	2-3	Single	6-23m	richer	High	High	yes	High
CM7	18	854	2	18	1322858	10	No	25-34	Married	Primary	Unemployed	Average	No	Average	No	No	No	Less than 5	Institution	6-24m	Greater than24	More than 4	Single	6-23m	poorer	High	High	NO	High
CM7	18	639	3	18	1322858	10		25-34	Ever married	Secondar and higher	employed	Average	No	Average	No	Yes	Yes		Institution	More than 24m	Less than 24	2-3	Single	24-59m	richer	High	High	yes	High
SL7	18	157	6	18	1001682	6	No	15-24	Ever married	Primary	employed	Average	No	Average	No	No	No		Home	More than 24m	Greater than24	2-3	Single	24-59m	poorer	High	High	NO	High
CM7	18	1160	2	18	1322858	10		25-34	Married	Secondar and higher	employed	Average	No	Average	No	Yes	No	Less than 5	Home	More than 24m	Greater than24	More than 4	Single	24-59m	richer	High	High	yes	High
GH8	18	123	2	18	1272803	10		25-34	Married	Secondar and higher	employed		Yes		Yes	Yes	Yes				Greater than24	2-3	Single	24-59m	richer	High	High	yes	High
SL7	18	157	11	18	1001682	6	No	15-24	Married	No education	employed	Smaller than average	No	Smaller than average	No	No	No	More than 5	Home	6-24m		one	Single	6-23m	poorer	High	High	NO	High
CM7	18	617	2	18	1322858	10	No	15-24	Married	No education	employed	Average	Yes	Average	Yes	Yes	No	More than 5	Institution	6-24m		one	Single	6-23m	middle	High	High	yes	High
SL7	18	157	6	18	1001682	6	No	15-24	Ever married	Primary	employed	Average	No	Average	No	No	No	Less than 5	Home	More than 24m	Less than 24	2-3	Single	6-23m	poorer	High	High	NO	High
GA7	18	15	1	18	107528	3		35-49	Ever married	Secondar and higher	Unemployed	Average	No	Average	No	Yes	No	More than 5	Institution	More than 24m	Greater than24	More than 4	Single	24-59m	poorer	High	High	yes	High
CM7	18	8	2	18	1322858	10	No	15-24	Married	Secondar and higher	Unemployed	Average	No	Average	No	Yes	Yes		Institution	More than 24m		one	Single	24-59m	middle	High	High	yes	High
ET7	18	97	4	18	697118	7	No	25-34	Married	No education			No		No	No		Less than 5	Institution	Less th 6 m	Greater than24	2-3	Single	Less 6m	poorer	High	High	yes	High
CM7	18	139	2	18	1322858	10	No	25-34	Married	Secondar and higher	Unemployed	Average	Yes	Average	Yes	Yes	No	Less than 5	Home	6-24m		one	Single	6-23m	middle	High	High	yes	High
ZA7	18	14	2	18	2398025	10		25-34	Married	Secondar and higher	Unemployed	Average	No	Average	No	Yes	Yes	More than 5	Institution	6-24m	Greater than24	2-3	Single	24-59m	richer	High	High	yes	High
ET7	18	34	2	18	697118	7		25-34	Married	No education			No		No	No		Less than 5	Home	More than 24m	Greater than24	More than 4	Single	24-59m	poorer	High	High	yes	High
GA7	18	30	2	18	107528	3	No	15-24	Married	Secondar and higher	employed	Average	Yes	Average	Yes	Yes	No		Institution	More than 24m		one	Single	24-59m	poorer	High	High	yes	High
SL7	18	18	2	18	1001682	6		35-49	Married	No education	employed	Average	Yes	Average	Yes	No	No	More than 5	Institution	More than 24m	Greater than24	More than 4	Single	24-59m	poorer	High	High	yes	High
ET7	18	46	2	18	697118	7	No	35-49	Married	No education			No		No	No		No visits	Home	Less th 6 m	Greater than24	More than 4	Single	Less 6m	poorer	High	High	yes	High
ET7	18	30	2	18	697118	7		25-34	Married	No education			No		No	No		Less than 5	Home	More than 24m	Greater than24	More than 4	Single	24-59m	poorer	High	High	yes	High
GH8	18	228	4	18	1272803	10	No	25-34	Married	Secondar and higher	employed	Average	Yes	Average	Yes	Yes	No	More than 5	Institution	6-24m	Greater than24	2-3	Single	6-23m	middle	High	High	yes	High
SL7	18	99	11	18	1001682	6	No	25-34	Married	No education	employed	Average	Yes	Average	Yes	No	No	More than 5	Institution	6-24m	Greater than24	2-3	Single	6-23m	middle	High	High	yes	High
ET7	18	63	2	18	697118	7		35-49	Married	No education			Yes		Yes	No		No visits	Home	More than 24m	Greater than24	More than 4	Single	24-59m	poorer	High	High	yes	High
GA7	18	25	1	18	107528	3	No	15-24	Unmarried	Primary	employed	Smaller than average	No	Smaller than average	No	Yes	No	More than 5	Institution	6-24m	Greater than24	2-3	Single	6-23m	middle	High	High	yes	High
SL7	18	9	3	18	1001682	6	No	15-24	Ever married	Secondar and higher	employed	Average	Yes	Average	Yes	No	No	More than 5	Institution	6-24m		one	Single	6-23m	poorer	High	High	yes	High
CM7	18	921	2	18	1322858	10	No	25-34	Married	Primary	employed	Large	Yes	Large	Yes	Yes	No		Home	More than 24m	Less than 24	More than 4	Single	24-59m	middle	High	High	yes	High
ET7	18	67	2	18	697118	7	No	35-49	Married	No education			Yes		Yes	No		Less than 5	Home	6-24m	Greater than24	More than 4	Single	6-23m	poorer	High	High	yes	High
GA7	18	21	2	18	107528	3		25-34	Ever married	Secondar and higher	Unemployed	Smaller than average	Yes	Smaller than average	Yes	Yes	No	More than 5	Institution	More than 24m	Greater than24	2-3	Single	24-59m	middle	High	High	yes	High
CM7	18	657	2	18	1322858	10	No	25-34	Married	No education	employed	Average	No	Average	No	No	No		Home	More than 24m	Greater than24	2-3	Single	24-59m	poorer	High	High	NO	High
GA7	19	8	3	19	3250756	12		15-24	Married	No education	Unemployed	Average	No	Average	No	Yes	No		Institution	More than 24m		one	Single	24-59m	richer	Low	Low	yes	High
ET7	19	145	2	19	693917	7	No	15-24	Married	No education			No		No	No			Institution	More than 24m	Greater than24	2-3	Single	24-59m	poorer	Low	Low	yes	High
SL7	19	210	4	19	1745671	7	Yes	15-24	Married	Secondar and higher	Unemployed	Large	Yes	Large	Yes	Yes	Yes	More than 5	Institution	More than 24m		one	Single	6-23m	richer	Low	Low	yes	High
ET7	19	168	3	19	693917	7	No	25-34	Married	Secondar and higher			No		No	No		Less than 5	Institution	Less th 6 m		one	Single	Less 6m	poorer	Low	Low	yes	High
ET7	19	134	1	19	693917	7		35-49	Ever married	No education			Yes		Yes	No		Less than 5	Home	More than 24m	Greater than24	More than 4	Single	24-59m	poorer	Low	Low	yes	High
ET7	19	140	1	19	693917	7		25-34	Married	Primary			No		No	No		Less than 5	Home	More than 24m	Greater than24	2-3	Single	24-59m	poorer	Low	Low	yes	High
ET7	19	117	2	19	693917	7		25-34	Married	No education			No		No	No		Less than 5	Institution	More than 24m		one	Single	24-59m	poorer	Low	Low	yes	High
SL7	19	142	13	19	1745671	7		25-34	Unmarried	Secondar and higher	Unemployed	Average	Yes	Average	Yes	Yes	Yes	More than 5	Institution	More than 24m		one	Single	24-59m	richer	Low	Low	yes	High
SL7	19	158	2	19	1745671	7	Yes	35-49	Married	No education	employed	Average	No	Average	No	Yes	No	More than 5	Institution	More than 24m	Greater than24	More than 4	Single	6-23m	richer	Low	Low	yes	High
ZA7	19	84	2	19	717375	8		35-49	Married	Secondar and higher	employed	Smaller than average	Yes	Smaller than average	Yes	Yes	Yes		Institution	More than 24m	Greater than24	2-3	Single	24-59m	richer	Low	Low	yes	High
GA7	19	25	4	19	3250756	12		25-34	Unmarried	Secondar and higher	Unemployed	Large	No	Large	No	Yes	No	Less than 5	Institution	More than 24m	Greater than24	2-3	Single	24-59m	poorer	Low	Low	yes	High
ET7	19	10	2	19	693917	7	No	35-49	Married	No education			Yes		Yes	No		Less than 5	Home	More than 24m	Greater than24	More than 4	Single	6-23m	richer	Low	Low	yes	High
GA7	19	31	6	19	3250756	12	No	25-34	Married	No education	employed	Large	No	Large	No	Yes	No	More than 5	Institution	6-24m	Less than 24	2-3	Single	6-23m	richer	Low	Low	yes	High
GA7	19	30	6	19	3250756	12		25-34	Married	Secondar and higher	Unemployed	Average	Yes	Average	Yes	Yes	No	Less than 5	Institution	More than 24m	Greater than24	2-3	Single	24-59m	richer	Low	Low	yes	High
ET7	19	162	2	19	693917	7	No	25-34	Married	Primary			No		No	No			Institution	More than 24m	Greater than24	More than 4	Single	24-59m	poorer	Low	Low	yes	High
CM7	19	763	3	19	365798	10	No	15-24	Unmarried	Secondar and higher	Unemployed	Smaller than average	Yes	Smaller than average	Yes	Yes	Yes	Less than 5	Institution	6-24m		one	Single	6-23m	richer	Low	Low	yes	High
ET7	19	21	2	19	693917	7		25-34	Married	Primary			No		No	No		Less than 5	Institution	More than 24m	Greater than24	More than 4	Single	24-59m	poorer	Low	Low	yes	High
SL7	19	245	2	19	1745671	7		25-34	Unmarried	Secondar and higher	employed	Large	Yes	Large	Yes	No	No	More than 5	Institution	More than 24m	Greater than24	2-3	Single	24-59m	richer	Low	Low	yes	High
CM7	19	446	7	19	365798	10	Yes	35-49	Unmarried	Primary	Unemployed	Average	Yes	Average	Yes	Yes	No	More than 5	Home	More than 24m		one	Single	6-23m	middle	Low	Low	yes	High
ET7	19	145	2	19	693917	7	No	15-24	Married	No education			No		No	No		Less than 5	Institution	6-24m	Greater than24	2-3	Single	6-23m	poorer	Low	Low	yes	High
GA7	19	21	9	19	3250756	12	No	25-34	Married	No education	Unemployed	Smaller than average	No	Smaller than average	No	Yes	No	More than 5	Institution	6-24m	Greater than24	2-3	Single	6-23m	richer	Low	Low	yes	High
GA7	19	21	2	19	3250756	12	No	25-34	Married	No education	Unemployed	Large	No	Large	No	Yes	No	More than 5	Institution	More than 24m	Greater than24	More than 4	Single	6-23m	richer	Low	Low	yes	High
GA7	19	9	2	19	3250756	12		25-34	Married	Secondar and higher	Unemployed	Average	Yes	Average	Yes	Yes	No	More than 5	Institution	More than 24m	Greater than24	2-3	Single	24-59m	richer	Low	Low	yes	High
GA7	19	28	2	19	3250756	12		25-34	Unmarried	Primary	employed	Average	No	Average	No	Yes	No	More than 5	Institution	More than 24m	Greater than24	2-3	Single	24-59m	richer	Low	Low	yes	High
GH8	19	175	2	19	1311277	10		25-34	Married	Secondar and higher	employed		Yes		Yes	Yes	No				Greater than24	More than 4	Single	24-59m	middle	Low	Low	yes	High
GA7	19	2	2	19	3250756	12		15-24	Married	Secondar and higher	Unemployed	Average	No	Average	No	Yes	No	Less than 5	Institution	More than 24m	Less than 24	2-3	Single	24-59m	middle	Low	Low	yes	High
SL7	19	142	10	19	1745671	7	Yes	25-34	Married	Secondar and higher	Unemployed	Average	Yes	Average	Yes	Yes	Yes	More than 5	Institution	6-24m	Greater than24	2-3	Single	6-23m	richer	Low	Low	yes	High
GA7	19	21	2	19	3250756	12	No	25-34	Married	No education	Unemployed	Large	No	Large	No	Yes	No		Institution	More than 24m	Greater than24	More than 4	Single	24-59m	richer	Low	Low	yes	High
ET7	19	38	2	19	693917	7		25-34	Married	Primary			No		No	No		Less than 5	Home	More than 24m	Greater than24	More than 4	Single	24-59m	poorer	Low	Low	yes	High
GA7	19	8	3	19	3250756	12		15-24	Married	No education	Unemployed	Large	No	Large	No	Yes	No	Less than 5	Institution	More than 24m	Less than 24	2-3	Single	24-59m	richer	Low	Low	yes	High
GA7	19	22	2	19	3250756	12	Yes	35-49	Married	Primary	Unemployed	Large	No	Large	No	Yes	No	More than 5	Institution	Less th 6 m	Greater than24	More than 4	Single	Less 6m	richer	Low	Low	yes	High
SL7	19	159	3	19	1745671	7	No	25-34	Married	No education	Unemployed	Large	Yes	Large	Yes	No	No		Institution	More than 24m		one	Single	24-59m	richer	Low	Low	yes	High
SL7	19	57	2	19	1745671	7		25-34	Unmarried	Secondar and higher	employed	Large	No	Large	No	No	No	More than 5	Institution	More than 24m	Greater than24	2-3	Single	24-59m	richer	Low	Low	NO	High
ET7	19	72	2	19	693917	7	No	15-24	Ever married	Primary			Yes		Yes	No		Less than 5	Institution	More than 24m		one	Single	6-23m	poorer	Low	Low	yes	High
GA7	19	21	9	19	3250756	12	No	25-34	Married	No education	Unemployed	Average	No	Average	No	Yes	No		Institution	More than 24m	Less than 24	2-3	Single	24-59m	richer	Low	Low	yes	High
ET7	19	162	2	19	693917	7	No	25-34	Married	Primary			No		No	No		Less than 5	Institution	Less th 6 m	Greater than24	More than 4	Single	Less 6m	poorer	Low	Low	yes	High
SL7	19	159	3	19	1745671	7	No	25-34	Married	No education	Unemployed	Large	Yes	Large	Yes	No	No	More than 5	Institution	6-24m	Greater than24	2-3	Single	6-23m	richer	Low	Low	yes	High
SL7	19	142	20	19	1745671	7	Yes	15-24	Unmarried	No education	Unemployed	Large	Yes	Large	Yes	Yes	No	More than 5	Institution	Less th 6 m		one	Single	Less 6m	richer	Low	Low	yes	High
GH8	19	106	3	19	1311277	10		15-24	Unmarried	Secondar and higher	employed		Yes		Yes	Yes	No					one	Single	24-59m	richer	Low	Low	yes	High
GA7	19	22	2	19	3250756	12	Yes	35-49	Married	Primary	Unemployed	Large	No	Large	No	Yes	No		Institution	More than 24m	Greater than24	More than 4	Single	24-59m	richer	Low	Low	yes	High
GH8	19	155	2	19	1311277	10		25-34	Married	Secondar and higher	employed	Large	Yes	Large	Yes	Yes	Yes	More than 5	Institution	More than 24m	Greater than24	More than 4	Single	24-59m	richer	Low	Low	yes	High
GA7	19	12	2	19	3250756	12		15-24	Ever married	Secondar and higher	employed	Average	No	Average	No	Yes	Yes	More than 5	Institution	More than 24m	Less than 24	2-3	Single	24-59m	richer	Low	Low	yes	High
GH8	19	185	1	19	1311277	10		25-34	Married	Secondar and higher	employed		No		No	Yes	No				Greater than24	2-3	Single	24-59m	richer	Low	Low	yes	High
SL7	19	277	2	19	1745671	7		25-34	Married	Secondar and higher	employed	Large	Yes	Large	Yes	Yes	No		Institution	More than 24m	Greater than24	2-3	Single	24-59m	richer	Low	Low	yes	High
SL7	19	277	2	19	1745671	7		25-34	Married	Secondar and higher	employed	Large	Yes	Large	Yes	Yes	No	More than 5	Institution	More than 24m	Greater than24	2-3	Single	Less 6m	richer	Low	Low	yes	High
ZA7	19	84	2	19	717375	8		35-49	Married	Secondar and higher	employed	Average	Yes	Average	Yes	Yes	Yes	More than 5	Institution	More than 24m	Less than 24	More than 4	Single	24-59m	richer	Low	Low	yes	High
GA7	19	31	6	19	3250756	12	No	25-34	Married	No education	employed	Large	No	Large	No	Yes	No		Institution	More than 24m		one	Single	24-59m	richer	Low	Low	yes	High
GA7	19	23	2	19	3250756	12	No	25-34	Married	No education	Unemployed	Average	No	Average	No	Yes	No	More than 5	Institution	No beast feed		one	Single	Less 6m	richer	Low	Low	yes	High
GH8	19	96	2	19	1311277	10		15-24	Ever married	Primary	Unemployed		No		No	No	No				Greater than24	2-3	Single	24-59m	poorer	Low	Low	NO	High
ET7	19	95	3	19	693917	7	No	15-24	Married	No education			No		No	No		Less than 5	Institution	Less th 6 m		one	Single	Less 6m	middle	Low	Low	yes	High
GA7	19	11	2	19	3250756	12	No	35-49	Married	Primary	employed	Average	No	Average	No	Yes	No	More than 5	Institution	6-24m	Greater than24	More than 4	Single	6-23m	middle	Low	Low	yes	High
GA7	19	3	2	19	3250756	12		25-34	Ever married	Secondar and higher	employed	Average	No	Average	No	Yes	Yes	More than 5	Institution	More than 24m	Greater than24	2-3	Single	24-59m	richer	Low	Low	yes	High
GA7	19	15	2	19	3250756	12	No	25-34	Married	Secondar and higher	Unemployed	Large	No	Large	No	Yes	Yes	More than 5	Institution	More than 24m	Greater than24	2-3	Single	6-23m	middle	Low	Low	yes	High
SL7	19	95	2	19	1745671	7		15-24	Unmarried	Secondar and higher	Unemployed	Average	Yes	Average	Yes	Yes	Yes	More than 5	Institution	More than 24m		one	Single	24-59m	richer	Low	Low	yes	High
GA7	19	27	2	19	3250756	12	Yes	35-49	Ever married	Secondar and higher	employed	Large	No	Large	No	Yes	Yes	More than 5	Institution	More than 24m	Greater than24	2-3	Single	6-23m	richer	Low	Low	yes	High
CM7	19	624	2	19	365798	10		35-49	Married	Secondar and higher	employed	Large	No	Large	No	Yes	No	More than 5	Institution	More than 24m	Greater than24	2-3	Single	24-59m	richer	Low	Low	yes	High
ET7	19	33	1	19	693917	7	No	15-24	Married	Primary			No		No	No		Less than 5	Institution	6-24m		one	Single	6-23m	poorer	Low	Low	yes	High
ET7	19	111	1	19	693917	7		15-24	Married	Primary			No		No	No		Less than 5	Institution	More than 24m		one	Single	24-59m	poorer	Low	Low	yes	High
SL7	19	59	3	19	1745671	7	No	25-34	Married	Secondar and higher	Unemployed	Large	Yes	Large	Yes	Yes	No	More than 5	Institution	Less th 6 m		one	Single	Less 6m	richer	Low	Low	yes	High
ZA7	19	90	2	19	717375	8	Yes	25-34	Married	Secondar and higher	employed	Average	No	Average	No	Yes	Yes	Less than 5	Institution	Less th 6 m	Greater than24	More than 4	Single	6-23m	richer	Low	Low	yes	High
CM7	19	238	2	19	365798	10	No	25-34	Married	Secondar and higher	Unemployed	Large	Yes	Large	Yes	Yes	No	More than 5	Institution	6-24m		one	Single	6-23m	richer	Low	Low	yes	High
ET7	19	16	2	19	693917	7	No	35-49	Married	No education			No		No	No		Less than 5	Home	6-24m	Greater than24	More than 4	Single	6-23m	poorer	Low	Low	yes	High
GA7	19	24	3	19	3250756	12		25-34	Ever married	Secondar and higher	employed	Average	No	Average	No	Yes	No	More than 5	Institution	More than 24m		one	Single	24-59m	richer	Low	Low	yes	High
GA7	19	2	2	19	3250756	12		15-24	Married	Secondar and higher	Unemployed	Average	No	Average	No	Yes	No		Institution	More than 24m		one	Single	24-59m	middle	Low	Low	yes	High
ZA7	19	90	2	19	717375	8	Yes	25-34	Married	Secondar and higher	employed	Smaller than average	No	Smaller than average	No	Yes	Yes		Institution		Less than 24	More than 4	Single	24-59m	richer	Low	Low	yes	High
ET7	19	128	1	19	693917	7	No	15-24	Married	Primary			No		No	No		More than 5	Institution	6-24m		one	Single	6-23m	poorer	Low	Low	yes	High
CM7	19	1014	2	19	365798	10		25-34	Married	Secondar and higher	employed	Large	No	Large	No	Yes	No	Less than 5	Institution	More than 24m	Greater than24	2-3	Single	24-59m	richer	Low	Low	yes	High
ET7	19	49	2	19	693917	7		15-24	Married	No education			No		No	No		Less than 5	Institution	More than 24m		one	Single	Less 6m	poorer	Low	Low	yes	High
CM7	19	200	2	19	365798	10		25-34	Ever married	Primary	employed	Average	No	Average	No	No	No		Institution	More than 24m	Greater than24	More than 4	Single	24-59m	middle	Low	Low	NO	High
CM7	19	200	2	19	365798	10		25-34	Ever married	Primary	employed	Smaller than average	No	Smaller than average	No	No	No	Less than 5	Institution	More than 24m	Less than 24	More than 4	Single	24-59m	middle	Low	Low	NO	High
SL7	19	64	3	19	1745671	7		25-34	Married	Secondar and higher	employed	Large	Yes	Large	Yes	Yes	No	More than 5	Institution	More than 24m	Greater than24	More than 4	Single	24-59m	richer	Low	Low	yes	High
GH8	19	96	2	19	1311277	10		15-24	Ever married	Primary	Unemployed	Average	No	Average	No	No	No	More than 5	Institution	More than 24m	Less than 24	2-3	Single	24-59m	poorer	Low	Low	NO	High
ET7	19	157	2	19	693917	7		35-49	Married	No education			Yes		Yes	No		Less than 5	Institution	More than 24m	Greater than24	More than 4	Single	24-59m	poorer	Low	Low	yes	High
CM7	20	1060	8	20	1140639	8		25-34	Unmarried	Secondar and higher	employed	Average	No	Average	No	Yes	No	Less than 5	Institution	More than 24m		one	Single	24-59m	richer	High	High	yes	High
ET7	20	140	2	20	787745	7	No	25-34	Married	Secondar and higher			No		No	Yes		Less than 5	Institution	6-24m	Greater than24	More than 4	Single	6-23m	richer	High	High	yes	High
GH8	20	152	2	20	970709	10		35-49	Ever married	Secondar and higher	Unemployed		Yes		Yes	No	No				Greater than24	More than 4	Single	24-59m	poorer	High	High	yes	High
ET7	20	13	2	20	787745	7	No	25-34	Married	No education			No		No	No		Less than 5	Institution	More than 24m	Greater than24	More than 4	Single	6-23m	poorer	High	High	yes	High
ET7	20	135	2	20	787745	7	No	15-24	Married	Primary			Yes		Yes	No		More than 5	Institution	6-24m		one	Single	6-23m	poorer	High	High	yes	High
CM7	20	843	2	20	1140639	11	No	15-24	Ever married	Secondar and higher	Unemployed	Average	Yes	Average	Yes	Yes	No	More than 5	Institution	Less th 6 m	Greater than24	2-3	Single	Less 6m	richer	High	High	yes	High
CM7	20	970	2	20	1140639	8	No	25-34	Married	Primary	employed	Large	No	Large	No	Yes	No	Less than 5	Institution	Less th 6 m	Greater than24	More than 4	Single	Less 6m	richer	High	High	yes	High
GA7	20	14	2	20	336471	1	No	25-34	Unmarried	No education	Unemployed	Large	No	Large	No	No	No		Institution	More than 24m	Greater than24	More than 4	Single	24-59m	poorer	High	High	NO	High
GA7	20	5	1	20	336471	1	No	25-34	Ever married	No education	Unemployed	Average	No	Average	No	No	No	No visits	Home	More than 24m	Greater than24	More than 4	Single	6-23m	poorer	High	High	NO	High
ET7	20	52	2	20	787745	7		15-24	Married	Secondar and higher			Yes		Yes	Yes		Less than 5	Institution	More than 24m		one	Single	24-59m	richer	High	High	yes	High
ET7	20	101	1	20	787745	7	No	15-24	Ever married	No education			No		No	No		More than 5	Institution	6-24m		one	Single	6-23m	poorer	High	High	yes	High
CM7	20	1209	5	20	1140639	8		15-24	Unmarried	Secondar and higher	Unemployed	Average	Yes	Average	Yes	Yes	No	No visits	Institution	More than 24m	Less than 24	2-3	Single	24-59m	richer	High	High	yes	High
GA7	20	30	3	20	336471	1	No	25-34	Unmarried	Secondar and higher	Unemployed	Smaller than average	No	Smaller than average	No	Yes	No	Less than 5	Institution	6-24m	Greater than24	2-3	Single	6-23m	poorer	High	High	yes	High
GA7	20	28	2	20	336471	1	Yes	25-34	Ever married	Primary	Unemployed	Large	No	Large	No	Yes	No	Less than 5	Institution	6-24m	Greater than24	More than 4	Twin	6-23m	middle	High	High	yes	High
GA7	20	21	2	20	336471	1	No	25-34	Married	Secondar and higher	Unemployed	Average	No	Average	No	Yes	No		Institution	More than 24m	Greater than24	More than 4	Single	24-59m	poorer	High	High	yes	High
SL7	20	191	3	20	1084882	6	No	35-49	Married	No education	employed	Average	Yes	Average	Yes	No	No		Home	More than 24m	Greater than24	More than 4	Twin	6-23m	poorer	High	High	yes	High
CM7	20	1060	10	20	1140639	8		15-24	Unmarried	Secondar and higher	Unemployed	Large	No	Large	No	Yes	Yes	Less than 5	Institution	More than 24m		one	Single	24-59m	richer	High	High	yes	High
CM7	20	843	6	20	1140639	8		25-34	Married	Secondar and higher	employed	Average	Yes	Average	Yes	Yes	No	Less than 5	Institution	More than 24m	Greater than24	2-3	Single	24-59m	richer	High	High	yes	High
ZA7	20	34	2	20	2117717	8		25-34	Married	Secondar and higher	Unemployed	Average	Yes	Average	Yes	Yes	Yes	More than 5	Institution	Less th 6 m		one	Single	24-59m	richer	High	High	yes	High
ET7	20	42	2	20	787745	7		35-49	Married	No education			No		No	No		Less than 5	Institution	More than 24m	Greater than24	More than 4	Single	24-59m	poorer	High	High	yes	High
ET7	20	81	2	20	787745	7	No	25-34	Married	No education			No		No	No		Less than 5	Home	6-24m	Greater than24	More than 4	Single	6-23m	middle	High	High	yes	High
ET7	20	91	2	20	787745	7		25-34	Married	Secondar and higher			No		No	No		Less than 5	Institution	More than 24m	Greater than24	2-3	Single	24-59m	middle	High	High	yes	High
CM7	20	970	7	20	1140639	8	No	15-24	Ever married	Secondar and higher	Unemployed	Smaller than average	No	Smaller than average	No	Yes	Yes	Less than 5	Institution	Less th 6 m		one	Single	Less 6m	richer	High	High	yes	High
CM7	20	565	2	20	1140639	8		25-34	Ever married	Secondar and higher	Unemployed	Average	No	Average	No	Yes	No	More than 5	Institution	More than 24m	Greater than24	2-3	Single	24-59m	richer	High	High	yes	High
GH8	20	137	1	20	970709	10		35-49	Ever married	No education	employed		Yes		Yes	Yes	No				Greater than24	More than 4	Single	24-59m	poorer	High	High	yes	High
GA7	20	25	1	20	336471	1	No	35-49	Ever married	Primary	Unemployed	Large	Yes	Large	Yes	Yes	No		Institution	More than 24m	Greater than24	More than 4	Single	24-59m	poorer	High	High	yes	High
CM7	20	442	2	20	1140639	8	Yes	25-34	Married	Secondar and higher	employed	Average	Yes	Average	Yes	Yes	No		Institution	More than 24m		one	Single	24-59m	richer	High	High	yes	High
GA7	20	20	2	20	336471	1		35-49	Unmarried	Secondar and higher	employed	Average	No	Average	No	No	No	Less than 5	Home	More than 24m	Greater than24	2-3	Single	24-59m	poorer	High	High	NO	High
GH8	20	65	2	20	970709	11	No	35-49	Married	No education	employed	Large	No	Large	No	No	No	Less than 5	Home	More than 24m	Greater than24	More than 4	Single	6-23m	poorer	High	High	NO	High
ZA7	20	19	2	20	2117717	8	No	25-34	Married	Secondar and higher	Unemployed	Average	No	Average	No	Yes	Yes	Less than 5	Institution	More than 24m	Greater than24	2-3	Single	Less 6m	richer	High	High	yes	High
ET7	20	72	2	20	787745	8	No	25-34	Married	Primary			No		No	No			Institution	More than 24m	Greater than24	2-3	Single	24-59m	richer	High	High	yes	High
GA7	20	14	2	20	336471	1	No	25-34	Unmarried	No education	Unemployed	Large	No	Large	No	No	No	Less than 5	Home	6-24m	Less than 24	More than 4	Single	6-23m	poorer	High	High	NO	High
GA7	20	27	2	20	336471	1	No	25-34	Ever married	Secondar and higher	Unemployed	Average	No	Average	No	No	No		Institution	More than 24m	Greater than24	More than 4	Single	24-59m	poorer	High	High	NO	High
SL7	20	53	2	20	1084882	6		35-49	Married	No education	employed	Average	Yes	Average	Yes	No	No	More than 5	Home	More than 24m	Greater than24	More than 4	Single	24-59m	middle	High	High	yes	High
ET7	20	106	2	20	787745	7		25-34	Married	No education			No		No	Yes		More than 5	Institution	More than 24m	Greater than24	More than 4	Single	24-59m	richer	High	High	yes	High
GA7	20	15	2	20	336471	1		35-49	Ever married	Secondar and higher	Unemployed	Large	No	Large	No	Yes	No	Less than 5	Home	More than 24m	Greater than24	More than 4	Single	24-59m	poorer	High	High	yes	High
ET7	20	140	2	20	787745	7	No	25-34	Married	Secondar and higher			No		No	Yes			Institution	More than 24m	Greater than24	More than 4	Single	24-59m	richer	High	High	yes	High
GA7	20	14	2	20	336471	1	No	25-34	Unmarried	No education	Unemployed	Smaller than average	No	Smaller than average	No	No	No		Institution	More than 24m	Less than 24	More than 4	Twin	24-59m	poorer	High	High	NO	High
GH8	20	86	2	20	970709	10		15-24	Ever married	Secondar and higher	employed		No		No	Yes	No					one	Single	24-59m	poorer	High	High	yes	High
GH8	20	3	4	20	970709	11	Yes	25-34	Married	Secondar and higher	employed	Average	No	Average	No	Yes	No	More than 5	Institution	Less th 6 m	Greater than24	2-3	Single	Less 6m	middle	High	High	yes	High
GA7	20	8	4	20	336471	1	No	15-24	Unmarried	Secondar and higher	Unemployed	Large	Yes	Large	Yes	Yes	No	Less than 5	Home	More than 24m	Less than 24	2-3	Single	6-23m	poorer	High	High	yes	High
CM7	20	442	2	20	1140639	8	Yes	25-34	Married	Secondar and higher	employed	Average	Yes	Average	Yes	Yes	No	Less than 5	Institution	More than 24m	Greater than24	2-3	Single	6-23m	richer	High	High	yes	High
SL7	20	281	1	20	1084882	6	No	25-34	Married	No education	employed	Smaller than average	Yes	Smaller than average	Yes	No	No		Institution	More than 24m		one	Single	24-59m	poorer	High	High	yes	High
ZA7	20	56	9	20	2117717	8		15-24	Unmarried	Secondar and higher	Unemployed	Average	No	Average	No	Yes	Yes		Institution			one	Single	24-59m	richer	High	High	yes	High
ET7	20	125	2	20	787745	7	No	15-24	Married	No education			No		No	No		No visits	Institution	6-24m	Greater than24	2-3	Single	6-23m	poorer	High	High	yes	High
CM7	20	1092	2	20	1140639	8	No	35-49	Married	Primary	employed	Average	No	Average	No	Yes	No	Less than 5	Institution	More than 24m	Greater than24	More than 4	Single	6-23m	middle	High	High	yes	High
ET7	20	145	1	20	787745	7	No	15-24	Married	Primary			Yes		Yes	No		Less than 5	Institution	6-24m		one	Single	6-23m	middle	High	High	yes	High
GA7	20	16	2	20	336471	1	No	25-34	Ever married	No education	Unemployed	Large	Yes	Large	Yes	Yes	No	Less than 5	Institution	6-24m	Greater than24	2-3	Single	6-23m	poorer	High	High	yes	High
CM7	20	1092	2	20	1140639	8	No	35-49	Married	Primary	employed	Average	No	Average	No	Yes	No		Institution	More than 24m	Less than 24	More than 4	Single	24-59m	middle	High	High	yes	High
CM7	20	610	2	20	1140639	8	Yes	25-34	Ever married	Secondar and higher	employed	Large	No	Large	No	Yes	Yes	Less than 5	Institution	More than 24m	Less than 24	More than 4	Single	Less 6m	richer	High	High	yes	High
GH8	20	96	2	20	970709	10		35-49	Married	Primary	employed	Average	Yes	Average	Yes	Yes	No	More than 5	Institution	More than 24m	Greater than24	More than 4	Single	24-59m	middle	High	High	yes	High
GA7	20	32	2	20	336471	1		25-34	Ever married	Secondar and higher	Unemployed	Large	No	Large	No	No	No	Less than 5	Institution	More than 24m	Greater than24	2-3	Single	24-59m	poorer	High	High	NO	High
CM7	20	1060	11	20	1140639	8		25-34	Unmarried	Secondar and higher	employed	Average	No	Average	No	Yes	No	More than 5	Institution	More than 24m	Greater than24	2-3	Single	24-59m	richer	High	High	yes	High
GH8	20	70	2	20	970709	11	No	25-34	Married	Secondar and higher	employed	Large	Yes	Large	Yes	No	No	More than 5	Institution	6-24m	Greater than24	2-3	Single	6-23m	poorer	High	High	yes	High
CM7	20	373	2	20	1140639	8	No	25-34	Married	Secondar and higher	Unemployed	Average	Yes	Average	Yes	Yes	Yes	Less than 5	Institution	More than 24m	Greater than24	2-3	Single	6-23m	richer	High	High	yes	High
GA7	20	30	2	20	336471	1		35-49	Ever married	Primary	Unemployed	Smaller than average	No	Smaller than average	No	Yes	No	Less than 5	Institution	More than 24m	Greater than24	More than 4	Single	24-59m	poorer	High	High	yes	High
CM7	20	970	2	20	1140639	8	No	25-34	Married	Primary	employed	Average	No	Average	No	Yes	No		Institution	More than 24m	Greater than24	More than 4	Single	24-59m	richer	High	High	yes	High
GA7	20	21	2	20	336471	1	No	25-34	Married	Secondar and higher	Unemployed	Average	No	Average	No	Yes	No	Less than 5	Institution	Less th 6 m	Greater than24	More than 4	Single	Less 6m	poorer	High	High	yes	High
CM7	20	610	2	20	1140639	8	Yes	25-34	Ever married	Secondar and higher	employed	Average	No	Average	No	Yes	Yes		Institution	More than 24m	Less than 24	More than 4	Single	24-59m	richer	High	High	yes	High
SL7	20	179	2	20	1084882	6		25-34	Married	No education	employed	Average	Yes	Average	Yes	No	No	Less than 5	Home	More than 24m	Greater than24	More than 4	Single	24-59m	middle	High	High	yes	High
ZA7	20	5	3	20	2117717	8		15-24	Ever married	Secondar and higher	Unemployed	Smaller than average	Yes	Smaller than average	Yes	Yes	No	More than 5	Institution	Less th 6 m		one	Single	24-59m	poorer	High	High	yes	High
SL7	20	110	2	20	1084882	6		15-24	Married	No education	employed	Smaller than average	Yes	Smaller than average	Yes	No	No	More than 5	Home	More than 24m		one	Single	24-59m	poorer	High	High	yes	High
GH8	20	142	2	20	970709	10	No	25-34	Ever married	Primary	employed	Large	No	Large	No	Yes	No	Less than 5	Home	6-24m	Greater than24	2-3	Single	6-23m	poorer	High	High	yes	High
GA7	20	16	2	20	336471	1	No	25-34	Ever married	No education	Unemployed	Large	Yes	Large	Yes	Yes	No		Institution	More than 24m		one	Single	24-59m	poorer	High	High	yes	High
SL7	20	266	2	20	1084882	6	No	35-49	Married	No education	employed	Smaller than average	No	Smaller than average	No	No	No	More than 5	Home	More than 24m	Greater than24	More than 4	Single	6-23m	poorer	High	High	NO	High
SL7	20	281	1	20	1084882	6	No	25-34	Married	No education	employed	Smaller than average	Yes	Smaller than average	Yes	No	No	More than 5	Home	More than 24m	Greater than24	2-3	Single	Less 6m	poorer	High	High	yes	High
ZA7	20	19	2	20	2117717	8	No	25-34	Married	Secondar and higher	Unemployed	Large	No	Large	No	Yes	Yes		Institution	More than 24m	Greater than24	2-3	Single	24-59m	richer	High	High	yes	High
ZA7	20	56	1	20	2117717	8	Yes	35-49	Unmarried	Secondar and higher	Unemployed	Large	No	Large	No	Yes	No	More than 5	Institution	More than 24m	Greater than24	2-3	Single	6-23m	richer	High	High	yes	High
SL7	20	118	2	20	1084882	6		25-34	Married	No education	employed	Smaller than average	No	Smaller than average	No	No	No		Home	More than 24m	Less than 24	2-3	Single	24-59m	poorer	High	High	NO	High
CM7	20	295	1	20	1140639	8		35-49	Ever married	Secondar and higher	employed	Average	Yes	Average	Yes	Yes	No	More than 5	Institution	More than 24m	Greater than24	2-3	Single	24-59m	richer	High	High	yes	High
ZA7	20	54	2	20	2117717	8	Yes	35-49	Married	Secondar and higher	employed	Smaller than average	Yes	Smaller than average	Yes	Yes	Yes	Less than 5	Institution	Less th 6 m	Greater than24	2-3	Single	6-23m	richer	High	High	yes	High
CM7	20	610	2	20	1140639	8	Yes	25-34	Ever married	Secondar and higher	employed	Large	No	Large	No	Yes	Yes		Institution	More than 24m	Greater than24	More than 4	Single	24-59m	richer	High	High	yes	High
SL7	20	101	2	20	1084882	6		35-49	Married	No education	employed	Smaller than average	Yes	Smaller than average	Yes	No	No	More than 5	Home	More than 24m	Greater than24	More than 4	Single	24-59m	poorer	High	High	yes	High
GA7	20	8	4	20	336471	1	No	15-24	Unmarried	Secondar and higher	Unemployed	Large	Yes	Large	Yes	Yes	No		Institution	More than 24m	Greater than24	2-3	Single	24-59m	poorer	High	High	yes	High
GA7	20	19	2	20	336471	1	No	25-34	Unmarried	Secondar and higher	Unemployed	Smaller than average	No	Smaller than average	No	Yes	No	Less than 5	Institution	Less th 6 m		one	Single	Less 6m	poorer	High	High	yes	High
GH8	20	86	2	20	970709	10		15-24	Ever married	Secondar and higher	employed	Large	No	Large	No	Yes	No	More than 5	Home	More than 24m	Less than 24	2-3	Single	24-59m	poorer	High	High	yes	High
ZA7	20	56	9	20	2117717	8		15-24	Unmarried	Secondar and higher	Unemployed	Smaller than average	No	Smaller than average	No	Yes	Yes	Less than 5	Institution	6-24m	Less than 24	2-3	Single	6-23m	richer	High	High	yes	High
SL7	20	277	2	20	1084882	6	No	35-49	Married	No education	employed	Smaller than average	No	Smaller than average	No	No	No	More than 5	Home	Less th 6 m	Greater than24	More than 4	Single	Less 6m	poorer	High	High	NO	High
ET7	20	3	2	20	787745	7		25-34	Married	Primary			No		No	No		More than 5	Institution	More than 24m	Greater than24	2-3	Single	24-59m	poorer	High	High	yes	High
CM7	20	609	4	20	1140639	8		15-24	Unmarried	Secondar and higher	Unemployed	Large	No	Large	No	Yes	No	Less than 5	Institution	More than 24m		one	Single	24-59m	richer	High	High	yes	High
GH8	20	142	2	20	970709	10	No	25-34	Ever married	Primary	employed		No		No	Yes	No					one	Single	24-59m	poorer	High	High	yes	High
ZA7	20	56	5	20	2117717	8		25-34	Ever married	Secondar and higher	Unemployed	Large	No	Large	No	Yes	No	More than 5	Institution	More than 24m	Greater than24	2-3	Single	24-59m	richer	High	High	yes	High
CM7	20	922	2	20	1140639	8	No	25-34	Ever married	Primary	Unemployed	Average	No	Average	No	Yes	Yes		Institution	More than 24m	Greater than24	More than 4	Single	24-59m	richer	High	High	yes	High
CM7	20	922	2	20	1140639	8	No	25-34	Ever married	Primary	Unemployed	Average	No	Average	No	Yes	Yes	Less than 5	Institution	More than 24m	Greater than24	More than 4	Single	6-23m	richer	High	High	yes	High
GA7	20	27	2	20	336471	1	No	25-34	Ever married	Secondar and higher	Unemployed	Large	No	Large	No	No	No	Less than 5	Institution	Less th 6 m	Greater than24	More than 4	Single	Less 6m	poorer	High	High	NO	High
SL7	20	117	2	20	1084882	6	No	25-34	Married	No education	employed	Average	Yes	Average	Yes	No	No		Home	More than 24m	Greater than24	More than 4	Twin	Less 6m	middle	High	High	yes	High
ET7	20	72	2	20	787745	8	No	25-34	Married	Primary			No		No	No		More than 5	Institution	6-24m	Greater than24	More than 4	Single	6-23m	richer	High	High	yes	High
GA7	20	5	8	20	336471	1		25-34	Ever married	Primary	Unemployed	Large	No	Large	No	No	No	Less than 5	Institution	More than 24m	Greater than24	More than 4	Single	24-59m	poorer	High	High	NO	High
ZA7	20	66	3	20	2117717	8		15-24	Married	Secondar and higher	employed	Average	No	Average	No	Yes	Yes	More than 5	Institution	Less th 6 m		one	Single	24-59m	richer	High	High	yes	High
ET7	20	125	2	20	787745	7	No	15-24	Married	No education			No		No	No			Institution	More than 24m	Greater than24	2-3	Single	24-59m	poorer	High	High	yes	High
GA7	20	30	4	20	336471	1	No	25-34	Unmarried	Secondar and higher	Unemployed	Smaller than average	No	Smaller than average	No	Yes	No	Less than 5	Institution	6-24m	Greater than24	2-3	Single	6-23m	poorer	High	High	yes	High
ET7	20	13	2	20	787745	7	No	25-34	Married	No education			No		No	No			Institution	More than 24m	Greater than24	2-3	Single	24-59m	poorer	High	High	yes	High
SL7	20	85	2	20	1084882	6		25-34	Married	No education	employed	Average	No	Average	No	No	No		Institution	More than 24m	Greater than24	More than 4	Twin	24-59m	poorer	High	High	NO	High
GA7	20	25	1	20	336471	1	No	35-49	Ever married	Primary	Unemployed	Smaller than average	Yes	Smaller than average	Yes	Yes	No	Less than 5	Home	Less th 6 m	Greater than24	More than 4	Single	Less 6m	poorer	High	High	yes	High
GA7	20	14	2	20	336471	1	No	25-34	Unmarried	No education	Unemployed	Smaller than average	No	Smaller than average	No	No	No		Institution	More than 24m	Less than 24	More than 4	Twin	24-59m	poorer	High	High	NO	High
GA7	20	5	1	20	336471	1	No	25-34	Ever married	No education	Unemployed	Large	No	Large	No	No	No		Home	More than 24m	Less than 24	More than 4	Single	24-59m	poorer	High	High	NO	High
GA7	20	10	2	20	336471	1	No	15-24	Unmarried	Secondar and higher	Unemployed	Average	No	Average	No	Yes	No	No visits	Institution	More than 24m		one	Single	6-23m	poorer	High	High	yes	High
ET7	20	47	2	20	787745	7	Yes	25-34	Married	No education			No		No	Yes			Institution	More than 24m	Greater than24	More than 4	Single	24-59m	richer	High	High	yes	High
SL7	20	191	3	20	1084882	6	No	35-49	Married	No education	employed	Smaller than average	Yes	Smaller than average	Yes	No	No	Less than 5	Home	6-24m	Greater than24	More than 4	Twin	6-23m	poorer	High	High	yes	High
SL7	20	117	2	20	1084882	6	No	25-34	Married	No education	employed	Average	Yes	Average	Yes	No	No	Less than 5	Home	Less th 6 m	Greater than24	More than 4	Twin	Less 6m	middle	High	High	yes	High
SL7	20	39	2	20	1084882	6	No	25-34	Ever married	No education	employed	Smaller than average	No	Smaller than average	No	No	No	More than 5	Home	More than 24m	Greater than24	More than 4	Single	6-23m	poorer	High	High	NO	High
CM7	20	843	2	20	1140639	11	No	15-24	Ever married	Secondar and higher	Unemployed	Average	Yes	Average	Yes	Yes	No		Institution	More than 24m	Greater than24	2-3	Single	24-59m	richer	High	High	yes	High
GA7	20	3	2	20	336471	1		35-49	Unmarried	Primary	employed	Large	No	Large	No	Yes	No	Less than 5	Institution	More than 24m	Greater than24	More than 4	Single	24-59m	poorer	High	High	yes	High
GH8	20	50	1	20	970709	10		25-34	Ever married	No education	employed		No		No	No	No				Greater than24	More than 4	Single	24-59m	poorer	High	High	NO	High
CM7	20	1060	6	20	1140639	8	No	15-24	Ever married	Primary	Unemployed	Smaller than average	No	Smaller than average	No	Yes	No	More than 5	Institution	Less th 6 m		one	Single	Less 6m	richer	High	High	yes	High
GH8	20	3	4	20	970709	11	Yes	25-34	Married	Secondar and higher	employed	Large	No	Large	No	Yes	No		Institution	More than 24m	Greater than24	2-3	Single	24-59m	middle	High	High	yes	High
CM7	20	913	2	20	1140639	8		15-24	Married	Secondar and higher	Unemployed	Average	No	Average	No	Yes	No		Institution	More than 24m		one	Single	24-59m	richer	High	High	yes	High
CM7	20	913	2	20	1140639	8		15-24	Married	Secondar and higher	Unemployed	Large	No	Large	No	Yes	No	Less than 5	Institution	More than 24m	Less than 24	2-3	Single	24-59m	richer	High	High	yes	High
GA7	20	2	2	20	336471	1		25-34	Ever married	Primary	Unemployed	Smaller than average	No	Smaller than average	No	Yes	No	Less than 5	Institution	More than 24m	Greater than24	More than 4	Single	24-59m	poorer	High	High	yes	High
ET7	20	76	2	20	787745	7	No	15-24	Married	Primary			Yes		Yes	No		Less than 5	Institution	6-24m		one	Single	6-23m	richer	High	High	yes	High
GH8	20	91	4	20	970709	10	Yes	15-24	Unmarried	Secondar and higher	employed	Average	No	Average	No	Yes	No	Less than 5	Institution	6-24m		one	Single	6-23m	poorer	High	High	yes	High
SL7	20	85	2	20	1084882	6		25-34	Married	No education	employed	Average	No	Average	No	No	No	More than 5	Institution	More than 24m	Greater than24	More than 4	Twin	24-59m	poorer	High	High	NO	High
SL7	20	118	2	20	1084882	6		25-34	Married	No education	employed	Smaller than average	No	Smaller than average	No	No	No	Less than 5	Home	More than 24m	Less than 24	More than 4	Single	24-59m	poorer	High	High	NO	High
GA7	20	9	2	20	336471	1	Yes	15-24	Ever married	Secondar and higher	Unemployed	Average	No	Average	No	Yes	No	Less than 5	Institution	More than 24m		one	Single	6-23m	poorer	High	High	yes	High
CM7	20	531	2	20	1140639	8		35-49	Married	Secondar and higher	Unemployed	Average	No	Average	No	Yes	Yes	More than 5	Institution	More than 24m	Greater than24	More than 4	Single	24-59m	richer	High	High	yes	High
GA7	20	28	2	20	336471	1	Yes	25-34	Ever married	Primary	Unemployed	Average	No	Average	No	Yes	No		Institution	More than 24m	Greater than24	More than 4	Twin	6-23m	middle	High	High	yes	High
GH8	20	111	1	20	970709	10	No	25-34	Ever married	Secondar and higher	employed	Large	No	Large	No	Yes	No	More than 5	Institution	6-24m	Greater than24	2-3	Single	6-23m	poorer	High	High	yes	High
ET7	20	47	2	20	787745	7	Yes	25-34	Married	No education			No		No	Yes		Less than 5	Institution	6-24m	Greater than24	More than 4	Single	6-23m	richer	High	High	yes	High
SL7	20	56	2	20	1084882	6	No	25-34	Married	No education	employed	Large	Yes	Large	Yes	No	No	Less than 5	Institution	6-24m	Greater than24	More than 4	Single	6-23m	poorer	High	High	yes	High
ZA7	21	39	3	21	1983243	7	Yes	15-24	Unmarried	Secondar and higher	Unemployed	Average	Yes	Average	Yes	Yes	Yes		Institution	More than 24m		one	Single	24-59m	middle	Low	Low	yes	High
GA7	21	2	2	21	326765	1		35-49	Married	Secondar and higher	employed	Average	Yes	Average	Yes	Yes	Yes	Less than 5	Institution	More than 24m	Greater than24	More than 4	Single	24-59m	poorer	Low	Low	yes	High
GH8	21	103	2	21	1225542	10	No	25-34	Married	Secondar and higher	Unemployed		Yes		Yes	Yes	No				Greater than24	2-3	Single	24-59m	richer	Low	Low	yes	High
GH8	21	259	2	21	1225542	10	No	25-34	Married	Secondar and higher	employed		Yes		Yes	Yes	No				Greater than24	2-3	Single	24-59m	richer	Low	Low	yes	High
ZA7	21	20	1	21	1983243	7	No	35-49	Unmarried	Secondar and higher	employed	Large	No	Large	No	Yes	Yes	More than 5	Institution	Less th 6 m	Greater than24	More than 4	Single	Less 6m	richer	Low	Low	yes	High
SL7	21	130	2	21	664545	5	No	15-24	Unmarried	No education	employed	Average	Yes	Average	Yes	Yes	No	More than 5	Institution	6-24m		one	Single	6-23m	richer	Low	Low	yes	High
CM7	21	903	17	21	887581	11		25-34	Married	Secondar and higher	employed	Large	Yes	Large	Yes	Yes	No	Less than 5	Institution	More than 24m	Greater than24	2-3	Single	24-59m	middle	Low	Low	yes	High
CM7	21	955	1	21	887581	11		35-49	Married	Secondar and higher	Unemployed	Average	No	Average	No	No	No	More than 5	Institution	More than 24m	Greater than24	More than 4	Single	Less 6m	poorer	Low	Low	NO	High
CM7	21	470	2	21	887581	11		35-49	Married	Secondar and higher	employed	Large	Yes	Large	Yes	No	No	Less than 5	Institution	More than 24m	Greater than24	More than 4	Single	24-59m	poorer	Low	Low	yes	High
GH8	21	103	2	21	1225542	10	No	25-34	Married	Secondar and higher	Unemployed	Smaller than average	Yes	Smaller than average	Yes	Yes	No	More than 5	Home	6-24m	Greater than24	2-3	Single	6-23m	richer	Low	Low	yes	High
GA7	21	18	2	21	326765	1	No	25-34	Ever married	Secondar and higher	Unemployed	Average	No	Average	No	No	Yes	Less than 5	Home	Less th 6 m	Greater than24	More than 4	Single	Less 6m	poorer	Low	Low	yes	High
GH8	21	269	1	21	1225542	10	No	15-24	Ever married	Secondar and higher	employed	Smaller than average	Yes	Smaller than average	Yes	Yes	No	More than 5	Institution	Less th 6 m		one	Single	Less 6m	richer	Low	Low	yes	High
GA7	21	27	2	21	326765	1	Yes	25-34	Ever married	Secondar and higher	Unemployed	Large	No	Large	No	Yes	No		Institution	More than 24m	Less than 24	More than 4	Single	24-59m	richer	Low	Low	yes	High
CM7	21	491	2	21	887581	11	No	25-34	Married	Secondar and higher	Unemployed	Large	Yes	Large	Yes	Yes	No		Institution	More than 24m	Greater than24	2-3	Single	24-59m	poorer	Low	Low	yes	High
GH8	21	25	2	21	1225542	10	No	25-34	Ever married	No education	employed	Average	Yes	Average	Yes	Yes	No	More than 5	Institution	6-24m	Greater than24	More than 4	Single	6-23m	middle	Low	Low	yes	High
CM7	21	300	2	21	887581	11	No	25-34	Married	Primary	employed	Average	Yes	Average	Yes	Yes	No		Institution	More than 24m	Greater than24	2-3	Single	24-59m	middle	Low	Low	yes	High
CM7	21	491	3	21	887581	11	No	15-24	Unmarried	Secondar and higher	Unemployed	Average	No	Average	No	No	No	Less than 5	Institution	6-24m		one	Single	6-23m	poorer	Low	Low	NO	High
GA7	21	4	2	21	326765	1	No	15-24	Unmarried	Primary	Unemployed	Average	No	Average	No	Yes	No		Institution	More than 24m	Greater than24	2-3	Single	24-59m	richer	Low	Low	yes	High
ZA7	21	60	5	21	1983243	7	Yes	25-34	Unmarried	Secondar and higher	Unemployed	Large	Yes	Large	Yes	Yes	Yes	Less than 5	Institution	More than 24m	Less than 24	More than 4	Single	6-23m	richer	Low	Low	yes	High
ET7	21	63	3	21	581712	8		25-34	Ever married	Secondar and higher			No		No	No		Less than 5	Institution	More than 24m		one	Single	24-59m	richer	Low	Low	yes	High
GA7	21	21	3	21	326765	1		15-24	Married	Secondar and higher	employed	Large	Yes	Large	Yes	Yes	No	Less than 5	Institution	More than 24m	Greater than24	2-3	Single	6-23m	richer	Low	Low	yes	High
CM7	21	955	2	21	887581	11	Yes	15-24	Unmarried	Secondar and higher	Unemployed	Large	No	Large	No	No	No	Less than 5	Institution	Less th 6 m		one	Single	Less 6m	poorer	Low	Low	NO	High
ET7	21	21	3	21	581712	8		15-24	Ever married	Primary			Yes		Yes	Yes		More than 5	Institution	More than 24m		one	Single	24-59m	richer	Low	Low	yes	High
GA7	21	3	2	21	326765	1	No	35-49	Ever married	Secondar and higher	Unemployed	Average	Yes	Average	Yes	Yes	No		Home	More than 24m	Greater than24	More than 4	Single	24-59m	poorer	Low	Low	yes	High
SL7	21	213	4	21	664545	5	No	15-24	Unmarried	Secondar and higher	employed	Smaller than average	Yes	Smaller than average	Yes	Yes	No		Institution	More than 24m		one	Single	24-59m	richer	Low	Low	yes	High
SL7	21	167	2	21	664545	5		15-24	Married	Secondar and higher	Unemployed	Large	Yes	Large	Yes	Yes	No	Less than 5	Institution	More than 24m		one	Single	24-59m	richer	Low	Low	yes	High
ET7	21	12	2	21	581712	8	No	25-34	Married	Primary			No		No	No			Institution	More than 24m	Greater than24	More than 4	Single	24-59m	richer	Low	Low	yes	High
CM7	21	300	2	21	887581	11	No	25-34	Married	Primary	employed	Average	Yes	Average	Yes	Yes	No	Less than 5	Institution	6-24m	Less than 24	2-3	Single	6-23m	middle	Low	Low	yes	High
GH8	21	25	2	21	1225542	10	No	25-34	Ever married	No education	employed		Yes		Yes	Yes	No				Greater than24	2-3	Single	24-59m	middle	Low	Low	yes	High
CM7	21	181	1	21	887581	11		25-34	Married	Primary	Unemployed	Average	Yes	Average	Yes	Yes	Yes	More than 5	Institution	More than 24m	Greater than24	2-3	Single	24-59m	middle	Low	Low	yes	High
GH8	21	152	1	21	1225542	10		35-49	Married	Secondar and higher	employed	Average	No	Average	No	Yes	Yes	More than 5	Institution	More than 24m		one	Single	24-59m	richer	Low	Low	yes	High
CM7	21	1173	1	21	887581	11	Yes	25-34	Ever married	Secondar and higher	Unemployed	Smaller than average	No	Smaller than average	No	No	No		Institution	More than 24m	Greater than24	More than 4	Twin	24-59m	poorer	Low	Low	NO	High
GA7	21	10	2	21	326765	1		15-24	Ever married	Secondar and higher	Unemployed	Large	No	Large	No	Yes	No		Institution	More than 24m		one	Single	24-59m	richer	Low	Low	yes	High
SL7	21	86	2	21	664545	5	No	35-49	Married	Secondar and higher	Unemployed	Large	Yes	Large	Yes	Yes	Yes	Less than 5	Institution	Less th 6 m	Greater than24	2-3	Single	Less 6m	richer	Low	Low	yes	High
GA7	21	5	5	21	326765	1	No	15-24	Unmarried	Secondar and higher	employed	Average	Yes	Average	Yes	Yes	No	More than 5	Institution	More than 24m		one	Single	6-23m	richer	Low	Low	yes	High
GA7	21	12	3	21	326765	1		25-34	Ever married	Primary	Unemployed	Large	Yes	Large	Yes	Yes	Yes	Less than 5	Institution	More than 24m	Greater than24	2-3	Single	24-59m	poorer	Low	Low	yes	High
GA7	21	24	2	21	326765	1		35-49	Married	Primary	Unemployed	Average	Yes	Average	Yes	Yes	No	Less than 5	Institution	More than 24m	Less than 24	More than 4	Single	24-59m	richer	Low	Low	yes	High
GA7	21	5	3	21	326765	1		15-24	Unmarried	Secondar and higher	employed	Smaller than average	Yes	Smaller than average	Yes	Yes	No		Institution	More than 24m	Greater than24	2-3	Single	24-59m	richer	Low	Low	yes	High
GA7	21	31	8	21	326765	1		15-24	Ever married	Secondar and higher	Unemployed	Average	Yes	Average	Yes	Yes	No		Institution	More than 24m		one	Single	24-59m	poorer	Low	Low	yes	High
CM7	21	903	16	21	887581	11	No	35-49	Ever married	Secondar and higher	Unemployed	Large	Yes	Large	Yes	Yes	No	More than 5	Institution	Less th 6 m	Greater than24	More than 4	Single	Less 6m	middle	Low	Low	yes	High
CM7	21	487	2	21	887581	11	Yes	15-24	Unmarried	Secondar and higher	employed	Large	Yes	Large	Yes	Yes	No	Less than 5	Institution	6-24m		one	Single	6-23m	poorer	Low	Low	yes	High
SL7	21	184	1	21	664545	5		15-24	Unmarried	Secondar and higher	Unemployed	Large	No	Large	No	Yes	Yes	Less than 5	Home	More than 24m		one	Single	24-59m	richer	Low	Low	yes	High
GA7	21	30	2	21	326765	1	Yes	35-49	Ever married	Primary	employed	Smaller than average	Yes	Smaller than average	Yes	Yes	No	Less than 5	Institution	More than 24m	Greater than24	More than 4	Single	6-23m	poorer	Low	Low	yes	High
GA7	21	11	4	21	326765	1		25-34	Unmarried	Secondar and higher	employed	Average	Yes	Average	Yes	Yes	No	More than 5	Home	More than 24m		one	Single	24-59m	poorer	Low	Low	yes	High
GA7	21	5	3	21	326765	1		15-24	Unmarried	Secondar and higher	employed	Average	Yes	Average	Yes	Yes	No	More than 5	Institution	More than 24m	Less than 24	2-3	Single	24-59m	richer	Low	Low	yes	High
GA7	21	18	2	21	326765	1	No	25-34	Ever married	Secondar and higher	Unemployed	Average	No	Average	No	No	Yes		Institution	More than 24m	Less than 24	More than 4	Single	24-59m	poorer	Low	Low	yes	High
GA7	21	21	2	21	326765	1	Yes	15-24	Unmarried	Secondar and higher	Unemployed	Large	Yes	Large	Yes	Yes	Yes	More than 5	Institution	More than 24m		one	Single	6-23m	richer	Low	Low	yes	High
GA7	21	4	2	21	326765	1	No	15-24	Unmarried	Primary	Unemployed	Large	No	Large	No	Yes	No	More than 5	Institution	6-24m	Greater than24	2-3	Single	6-23m	richer	Low	Low	yes	High
ZA7	21	24	4	21	1983243	7		25-34	Married	Secondar and higher	Unemployed	Large	Yes	Large	Yes	Yes	Yes	More than 5	Institution	Less th 6 m	Greater than24	2-3	Single	24-59m	richer	Low	Low	yes	High
GA7	21	31	8	21	326765	1		15-24	Ever married	Secondar and higher	Unemployed	Large	Yes	Large	Yes	Yes	No	Less than 5	Institution	More than 24m	Less than 24	2-3	Single	24-59m	poorer	Low	Low	yes	High
GA7	21	32	3	21	326765	1		15-24	Unmarried	Secondar and higher	employed	Smaller than average	No	Smaller than average	No	Yes	No	More than 5	Institution	More than 24m		one	Single	6-23m	poorer	Low	Low	yes	High
GA7	21	27	2	21	326765	1	Yes	25-34	Ever married	Secondar and higher	Unemployed	Large	No	Large	No	Yes	No		Institution	More than 24m	Less than 24	2-3	Single	24-59m	richer	Low	Low	yes	High
ET7	21	35	1	21	581712	8		25-34	Ever married	No education			No		No	No		Less than 5	Institution	More than 24m	Greater than24	2-3	Single	24-59m	richer	Low	Low	yes	High
GH8	21	162	2	21	1225542	10	Yes	35-49	Married	Secondar and higher	employed	Large	No	Large	No	Yes	No	More than 5	Institution	Less th 6 m	Greater than24	More than 4	Single	Less 6m	richer	Low	Low	yes	High
GA7	21	3	2	21	326765	1	No	35-49	Ever married	Secondar and higher	Unemployed	Average	Yes	Average	Yes	Yes	No	Less than 5	Institution	More than 24m	Less than 24	More than 4	Single	6-23m	poorer	Low	Low	yes	High
SL7	21	72	2	21	664545	5		35-49	Married	No education	employed	Average	Yes	Average	Yes	Yes	No	More than 5	Institution	More than 24m	Greater than24	More than 4	Single	24-59m	richer	Low	Low	yes	High
GA7	21	10	2	21	326765	1		15-24	Ever married	Secondar and higher	Unemployed	Average	No	Average	No	Yes	No	More than 5	Institution	More than 24m	Less than 24	2-3	Single	24-59m	richer	Low	Low	yes	High
CM7	21	491	2	21	887581	11	No	25-34	Married	Secondar and higher	Unemployed	Large	Yes	Large	Yes	Yes	No	More than 5	Institution	Less th 6 m	Greater than24	More than 4	Single	Less 6m	poorer	Low	Low	yes	High
SL7	21	281	5	21	664545	5		15-24	Unmarried	Secondar and higher	employed	Smaller than average	No	Smaller than average	No	Yes	No	Less than 5	Institution	More than 24m		one	Single	24-59m	richer	Low	Low	yes	High
GH8	21	162	2	21	1225542	10	Yes	35-49	Married	Secondar and higher	employed		No		No	Yes	No				Greater than24	More than 4	Single	24-59m	richer	Low	Low	yes	High
ZA7	21	60	4	21	1983243	7		35-49	Unmarried	Secondar and higher	Unemployed	Large	Yes	Large	Yes	Yes	Yes	Less than 5	Institution	More than 24m	Greater than24	More than 4	Single	24-59m	richer	Low	Low	yes	High
GH8	21	250	2	21	1225542	10	Yes	25-34	Ever married	Secondar and higher	Unemployed	Large	Yes	Large	Yes	Yes	No	More than 5	Institution	6-24m		one	Single	6-23m	richer	Low	Low	yes	High
ZA7	21	72	2	21	1983243	7		25-34	Ever married	Secondar and higher	employed	Large	Yes	Large	Yes	Yes	Yes	More than 5	Institution	6-24m		one	Single	24-59m	poorer	Low	Low	yes	High
ET7	21	104	2	21	581712	8		15-24	Married	Primary			No		No	No		Less than 5	Institution	More than 24m		one	Single	24-59m	richer	Low	Low	yes	High
CM7	21	1173	1	21	887581	11	Yes	25-34	Ever married	Secondar and higher	Unemployed	Large	No	Large	No	No	No	More than 5	Institution	More than 24m	Less than 24	More than 4	Single	6-23m	poorer	Low	Low	NO	High
GA7	21	12	8	21	326765	1		15-24	Unmarried	Secondar and higher	Unemployed	Smaller than average	Yes	Smaller than average	Yes	Yes	Yes	More than 5	Institution	More than 24m		one	Single	24-59m	poorer	Low	Low	yes	High
GA7	21	3	2	21	326765	1	No	35-49	Ever married	Secondar and higher	Unemployed	Large	Yes	Large	Yes	Yes	No		Institution	More than 24m	Less than 24	More than 4	Single	24-59m	poorer	Low	Low	yes	High
GA7	21	27	2	21	326765	1	Yes	25-34	Ever married	Secondar and higher	Unemployed	Average	No	Average	No	Yes	No		Institution	More than 24m	Less than 24	More than 4	Single	24-59m	richer	Low	Low	yes	High
ET7	21	67	1	21	581712	8		35-49	Ever married	No education			No		No	Yes		Less than 5	Institution	More than 24m	Greater than24	More than 4	Single	24-59m	richer	Low	Low	yes	High
GA7	21	12	4	21	326765	1		15-24	Ever married	Secondar and higher	Unemployed	Average	Yes	Average	Yes	Yes	Yes	More than 5	Institution	More than 24m		one	Single	24-59m	poorer	Low	Low	yes	High
CM7	21	1173	1	21	887581	11	Yes	25-34	Ever married	Secondar and higher	Unemployed	Smaller than average	No	Smaller than average	No	No	No		Institution	More than 24m	Greater than24	More than 4	Twin	24-59m	poorer	Low	Low	NO	High
SL7	21	213	4	21	664545	5	No	15-24	Unmarried	Secondar and higher	employed	Smaller than average	Yes	Smaller than average	Yes	Yes	No	Less than 5	Institution	More than 24m	Greater than24	2-3	Single	6-23m	richer	Low	Low	yes	High
GH8	21	230	2	21	1225542	10	No	15-24	Ever married	Secondar and higher	employed	Average	Yes	Average	Yes	Yes	No	More than 5	Institution	6-24m		one	Single	6-23m	richer	Low	Low	yes	High
GA7	21	27	2	21	326765	1	Yes	25-34	Ever married	Secondar and higher	Unemployed	Large	No	Large	No	Yes	No	Less than 5	Institution	Less th 6 m	Less than 24	More than 4	Single	Less 6m	richer	Low	Low	yes	High
GA7	21	18	2	21	326765	1	No	25-34	Ever married	Secondar and higher	Unemployed	Large	No	Large	No	No	Yes		Institution	More than 24m	Greater than24	2-3	Single	24-59m	poorer	Low	Low	yes	High
ET7	21	86	1	21	581712	8	No	25-34	Ever married	Primary			No		No	Yes		Less than 5	Institution	Less th 6 m	Greater than24	More than 4	Single	Less 6m	richer	Low	Low	yes	High
GH8	21	191	2	21	1225542	10	No	25-34	Married	Secondar and higher	employed	Large	No	Large	No	Yes	No	More than 5	Institution	6-24m	Greater than24	More than 4	Single	6-23m	richer	Low	Low	yes	High
ET7	21	12	2	21	581712	8	No	25-34	Married	Primary			No		No	No		More than 5	Institution	Less th 6 m	Greater than24	More than 4	Single	Less 6m	richer	Low	Low	yes	High
ET7	21	39	2	21	581712	8		25-34	Married	Primary			No		No	No		Less than 5	Institution	More than 24m	Greater than24	2-3	Single	24-59m	richer	Low	Low	yes	High
GH8	21	259	2	21	1225542	10	No	25-34	Married	Secondar and higher	employed	Large	Yes	Large	Yes	Yes	No	Less than 5	Institution	6-24m	Greater than24	2-3	Single	6-23m	richer	Low	Low	yes	High
GA7	21	6	3	21	326765	1	No	15-24	Ever married	Secondar and higher	Unemployed	Average	No	Average	No	Yes	No	Less than 5	Institution	6-24m		one	Single	6-23m	middle	Low	Low	yes	High
GA7	21	9	2	21	326765	1	No	25-34	Ever married	Secondar and higher	Unemployed	Large	Yes	Large	Yes	Yes	No	More than 5	Institution	More than 24m	Greater than24	2-3	Single	6-23m	richer	Low	Low	yes	High
GA7	21	14	1	21	326765	1		25-34	Ever married	Secondar and higher	employed	Average	Yes	Average	Yes	Yes	Yes	Less than 5	Institution	More than 24m	Greater than24	More than 4	Single	24-59m	richer	Low	Low	yes	High
ZA7	21	39	3	21	1983243	7	Yes	15-24	Unmarried	Secondar and higher	Unemployed	Average	Yes	Average	Yes	Yes	Yes	More than 5	Institution	More than 24m	Greater than24	2-3	Single	Less 6m	middle	Low	Low	yes	High
CM7	21	166	2	21	887581	11	Yes	15-24	Unmarried	Secondar and higher	Unemployed	Large	Yes	Large	Yes	No	Yes	Less than 5	Institution	Less th 6 m		one	Single	Less 6m	poorer	Low	Low	yes	High
ET7	21	128	4	21	581712	8	No	15-24	Married	Primary			No		No	Yes		More than 5	Home	6-24m	Greater than24	2-3	Single	6-23m	richer	Low	Low	yes	High
ZA7	21	60	5	21	1983243	7	Yes	25-34	Unmarried	Secondar and higher	Unemployed	Average	Yes	Average	Yes	Yes	Yes		Institution	More than 24m	Greater than24	2-3	Single	24-59m	richer	Low	Low	yes	High
CM7	22	597	7	22	820978	12		15-24	Ever married	Secondar and higher	Unemployed	Large	No	Large	No	Yes	No	Less than 5	Institution	More than 24m		one	Single	24-59m	middle	Low	Low	yes	High
ET7	22	38	2	22	713479	8		15-24	Married	Primary			No		No	No		Less than 5	Home	More than 24m	Less than 24	2-3	Single	24-59m	poorer	Low	Low	yes	High
ET7	22	104	1	22	713479	8		25-34	Ever married	Primary			No		No	No		Less than 5	Home	More than 24m	Greater than24	2-3	Single	24-59m	poorer	Low	Low	yes	High
CM7	22	975	2	22	820978	12	No	25-34	Married	Secondar and higher	employed	Average	No	Average	No	Yes	No		Institution	More than 24m	Greater than24	2-3	Single	24-59m	richer	Low	Low	yes	High
ET7	22	84	2	22	713479	8		25-34	Married	No education			No		No	No			Institution	More than 24m	Greater than24	2-3	Single	24-59m	middle	Low	Low	yes	High
GA7	22	28	1	22	1229863	7		25-34	Ever married	Secondar and higher	employed	Average	Yes	Average	Yes	Yes	No	More than 5	Institution	More than 24m	Greater than24	2-3	Single	24-59m	richer	Low	Low	yes	High
GA7	22	30	2	22	1229863	7		25-34	Married	Secondar and higher	employed	Average	Yes	Average	Yes	Yes	No		Institution	More than 24m	Greater than24	2-3	Single	24-59m	middle	Low	Low	yes	High
GH8	22	3	1	22	1157730	12	No	25-34	Ever married	Secondar and higher	employed		No		No	Yes	No					one	Single	24-59m	richer	Low	Low	yes	High
GH8	22	52	2	22	1157730	12		35-49	Married	Primary	employed	Average	Yes	Average	Yes	Yes	No	More than 5	Institution	More than 24m	Greater than24	More than 4	Single	24-59m	richer	Low	Low	yes	High
GH8	22	141	2	22	1157730	12	Yes	25-34	Married	No education	employed	Average	Yes	Average	Yes	Yes	No	More than 5	Institution	6-24m	Greater than24	More than 4	Single	6-23m	richer	Low	Low	yes	High
GH8	22	239	2	22	1157730	12	No	35-49	Married	No education	employed	Smaller than average	No	Smaller than average	No	No	No		Institution	More than 24m	Greater than24	More than 4	Single	24-59m	poorer	Low	Low	NO	High
SL7	22	163	1	22	1178530	7		35-49	Married	Primary	employed	Large	No	Large	No	No	No	More than 5	Institution	More than 24m	Greater than24	2-3	Single	24-59m	middle	Low	Low	NO	High
CM7	22	347	2	22	820978	12		25-34	Married	Secondar and higher	Unemployed	Average	No	Average	No	Yes	No	Less than 5	Institution	More than 24m		one	Single	24-59m	richer	Low	Low	yes	High
GA7	22	15	6	22	1229863	7	No	15-24	Unmarried	Primary	employed	Average	No	Average	No	Yes	No	More than 5	Institution	More than 24m		one	Single	Less 6m	richer	Low	Low	yes	High
CM7	22	211	1	22	820978	12		35-49	Married	Secondar and higher	employed	Average	No	Average	No	No	Yes	Less than 5	Institution	More than 24m	Greater than24	2-3	Single	24-59m	richer	Low	Low	yes	High
SL7	22	85	7	22	1178530	7		15-24	Married	Primary	employed	Smaller than average	Yes	Smaller than average	Yes	No	No	More than 5	Institution	More than 24m	Greater than24	More than 4	Twin	24-59m	richer	Low	Low	yes	High
ET7	22	28	2	22	713479	8	No	15-24	Married	No education			No		No	No		No visits	Home	More than 24m	Greater than24	2-3	Single	6-23m	poorer	Low	Low	yes	High
CM7	22	588	1	22	820978	12	No	25-34	Ever married	Secondar and higher	Unemployed	Average	No	Average	No	Yes	No	More than 5	Institution	More than 24m	Greater than24	2-3	Single	6-23m	richer	Low	Low	yes	High
GH8	22	3	1	22	1157730	12	No	25-34	Ever married	Secondar and higher	employed	Average	No	Average	No	Yes	No	More than 5	Institution	6-24m	Greater than24	2-3	Single	6-23m	richer	Low	Low	yes	High
CM7	22	1024	2	22	820978	12	No	25-34	Unmarried	No education	Unemployed	Average	Yes	Average	Yes	Yes	No	Less than 5	Institution	6-24m	Greater than24	More than 4	Single	6-23m	richer	Low	Low	yes	High
ET7	22	13	2	22	713479	8		25-34	Married	No education			No		No	No		More than 5	Home	More than 24m	Greater than24	More than 4	Single	24-59m	poorer	Low	Low	yes	High
GH8	22	258	2	22	1157730	12		35-49	Married	Primary	employed		Yes		Yes	Yes	No				Greater than24	More than 4	Single	24-59m	middle	Low	Low	yes	High
ET7	22	94	2	22	713479	8	No	25-34	Married	Primary			Yes		Yes	No		Less than 5	Institution	Less th 6 m	Greater than24	2-3	Single	Less 6m	poorer	Low	Low	yes	High
GH8	22	141	2	22	1157730	12	Yes	25-34	Married	No education	employed		Yes		Yes	Yes	No				Greater than24	2-3	Single	24-59m	richer	Low	Low	yes	High
GA7	22	3	2	22	1229863	7		25-34	Ever married	Secondar and higher	employed	Average	No	Average	No	Yes	Yes	More than 5	Institution	More than 24m		one	Single	24-59m	richer	Low	Low	yes	High
CM7	22	562	2	22	820978	12		25-34	Married	Secondar and higher	employed	Average	Yes	Average	Yes	Yes	Yes	More than 5	Institution	More than 24m	Greater than24	2-3	Single	24-59m	richer	Low	Low	yes	High
CM7	22	986	2	22	820978	12		15-24	Married	Secondar and higher	employed	Smaller than average	Yes	Smaller than average	Yes	Yes	No	No visits	Home	More than 24m	Greater than24	2-3	Single	24-59m	richer	Low	Low	yes	High
GA7	22	27	1	22	1229863	7	Yes	25-34	Ever married	Secondar and higher	employed	Smaller than average	No	Smaller than average	No	Yes	No	More than 5	Institution	Less th 6 m	Greater than24	2-3	Single	Less 6m	poorer	Low	Low	yes	High
GH8	22	268	2	22	1157730	12	No	25-34	Married	Secondar and higher	employed	Large	Yes	Large	Yes	Yes	No	More than 5	Institution	More than 24m	Greater than24	2-3	Single	6-23m	richer	Low	Low	yes	High
GA7	22	28	2	22	1229863	7		25-34	Unmarried	Secondar and higher	employed	Average	Yes	Average	Yes	Yes	No	Less than 5	Institution	More than 24m		one	Single	24-59m	richer	Low	Low	yes	High
ET7	22	99	2	22	713479	8	No	25-34	Married	No education			No		No	No		Less than 5	Home	6-24m	Greater than24	More than 4	Single	6-23m	middle	Low	Low	yes	High
ET7	22	23	4	22	713479	8		15-24	Married	Primary			No		No	No		Less than 5	Home	More than 24m		one	Single	24-59m	poorer	Low	Low	yes	High
GA7	22	7	2	22	1229863	7	No	15-24	Ever married	Secondar and higher	Unemployed	Smaller than average	No	Smaller than average	No	Yes	No		Institution	More than 24m		one	Single	24-59m	poorer	Low	Low	yes	High
GA7	22	30	2	22	1229863	7		25-34	Married	Secondar and higher	employed	Average	Yes	Average	Yes	Yes	No	Less than 5	Institution	More than 24m	Less than 24	More than 4	Single	24-59m	middle	Low	Low	yes	High
CM7	22	174	2	22	820978	12		25-34	Married	Secondar and higher	employed	Average	Yes	Average	Yes	Yes	No		Institution	More than 24m	Greater than24	2-3	Single	24-59m	richer	Low	Low	yes	High
SL7	22	257	2	22	1178530	7	Yes	35-49	Married	No education	employed	Large	Yes	Large	Yes	No	No	More than 5	Institution	6-24m	Greater than24	More than 4	Single	6-23m	richer	Low	Low	yes	High
SL7	22	242	2	22	1178530	7		25-34	Married	No education	employed	Large	Yes	Large	Yes	No	No	More than 5	Institution	More than 24m		one	Single	24-59m	richer	Low	Low	yes	High
SL7	22	184	1	22	1178530	8		35-49	Unmarried	No education	employed	Large	No	Large	No	No	No	More than 5	Institution	More than 24m	Greater than24	More than 4	Single	24-59m	richer	Low	Low	NO	High
GA7	22	29	2	22	1229863	7		25-34	Ever married	Secondar and higher	employed	Average	No	Average	No	Yes	Yes		Institution	More than 24m	Greater than24	More than 4	Single	24-59m	richer	Low	Low	yes	High
CM7	22	45	2	22	820978	12		25-34	Married	Secondar and higher	employed	Average	Yes	Average	Yes	Yes	No	More than 5	Institution	More than 24m	Greater than24	2-3	Single	24-59m	richer	Low	Low	yes	High
GA7	22	7	2	22	1229863	7	No	15-24	Ever married	Secondar and higher	Unemployed	Large	No	Large	No	Yes	No		Institution	More than 24m	Greater than24	2-3	Single	24-59m	poorer	Low	Low	yes	High
GH8	22	209	3	22	1157730	12	No	15-24	Unmarried	Secondar and higher	employed	Smaller than average	Yes	Smaller than average	Yes	Yes	No	More than 5	Institution	More than 24m		one	Single	6-23m	richer	Low	Low	yes	High
ET7	22	53	2	22	713479	8		35-49	Married	No education			No		No	No		More than 5	Home	More than 24m	Greater than24	More than 4	Single	24-59m	poorer	Low	Low	yes	High
GH8	22	111	2	22	1157730	12		35-49	Married	Secondar and higher	employed	Average	Yes	Average	Yes	Yes	No	More than 5	Institution	More than 24m	Greater than24	More than 4	Single	24-59m	richer	Low	Low	yes	High
GH8	22	199	1	22	1157730	12		35-49	Unmarried	No education	employed	Average	No	Average	No	No	No	More than 5	Institution	More than 24m	Greater than24	More than 4	Single	24-59m	poorer	Low	Low	NO	High
SL7	22	20	1	22	1178530	7	No	25-34	Married	Secondar and higher	employed	Large	Yes	Large	Yes	No	No	Less than 5	Institution	No beast feed	Greater than24	2-3	Single	Less 6m	richer	Low	Low	yes	High
SL7	22	85	7	22	1178530	7		15-24	Married	Primary	employed	Smaller than average	Yes	Smaller than average	Yes	No	No		Institution	More than 24m	Greater than24	2-3	Twin	24-59m	richer	Low	Low	yes	High
CM7	22	1104	3	22	820978	12	No	25-34	Unmarried	Secondar and higher	employed	Large	Yes	Large	Yes	Yes	No	Less than 5	Institution	Less th 6 m	Greater than24	2-3	Single	Less 6m	richer	Low	Low	yes	High
GA7	22	31	1	22	1229863	7		35-49	Ever married	Secondar and higher	employed	Smaller than average	No	Smaller than average	No	Yes	Yes	More than 5	Institution	More than 24m	Greater than24	2-3	Single	24-59m	richer	Low	Low	yes	High
GA7	22	5	1	22	1229863	7		35-49	Ever married	Secondar and higher	employed	Average	No	Average	No	No	No	More than 5	Institution	More than 24m	Greater than24	2-3	Single	24-59m	poorer	Low	Low	NO	High
ET7	22	125	2	22	713479	8		25-34	Married	No education			No		No	No		No visits	Home	More than 24m	Greater than24	More than 4	Single	24-59m	poorer	Low	Low	yes	High
GA7	22	7	2	22	1229863	7	No	15-24	Ever married	Secondar and higher	Unemployed	Smaller than average	No	Smaller than average	No	Yes	No	Less than 5	Institution	Less th 6 m	Greater than24	2-3	Single	Less 6m	poorer	Low	Low	yes	High
SL7	22	242	3	22	1178530	7		15-24	Unmarried	Secondar and higher	employed	Large	Yes	Large	Yes	No	No	Less than 5	Home	More than 24m		one	Single	24-59m	richer	Low	Low	yes	High
ET7	22	84	2	22	713479	8		25-34	Married	No education			No		No	No		Less than 5	Institution	More than 24m	Less than 24	More than 4	Single	24-59m	middle	Low	Low	yes	High
SL7	22	189	1	22	1178530	7		35-49	Married	Secondar and higher	employed	Large	Yes	Large	Yes	No	No	More than 5	Institution	More than 24m	Greater than24	More than 4	Single	24-59m	richer	Low	Low	yes	High
ET7	22	120	1	22	713479	8	No	25-34	Married	No education			No		No	No		No visits	Home	6-24m	Greater than24	More than 4	Single	6-23m	poorer	Low	Low	yes	High
GH8	22	239	2	22	1157730	12	No	35-49	Married	No education	employed	Average	No	Average	No	No	No	Less than 5	Institution	6-24m	Less than 24	More than 4	Single	6-23m	poorer	Low	Low	NO	High
GH8	22	72	1	22	1157730	12		25-34	Married	Secondar and higher	employed		No		No	Yes	Yes				Less than 24	2-3	Single	24-59m	richer	Low	Low	yes	High
CM7	22	461	8	22	820978	12		25-34	Ever married	Primary	employed	Large	No	Large	No	Yes	No	Less than 5	Institution	More than 24m	Less than 24	2-3	Single	24-59m	richer	Low	Low	yes	High
GA7	22	29	2	22	1229863	7		25-34	Ever married	Secondar and higher	employed	Average	No	Average	No	Yes	Yes	More than 5	Institution	More than 24m	Greater than24	More than 4	Single	24-59m	richer	Low	Low	yes	High
CM7	22	539	2	22	820978	12		25-34	Married	Secondar and higher	Unemployed	Large	No	Large	No	Yes	Yes	More than 5	Institution	More than 24m	Greater than24	2-3	Single	24-59m	richer	Low	Low	yes	High
SL7	22	272	1	22	1178530	7		25-34	Married	Secondar and higher	employed	Average	No	Average	No	No	No	Less than 5	Home	More than 24m	Greater than24	More than 4	Single	24-59m	richer	Low	Low	NO	High
ET7	22	38	2	22	713479	8		15-24	Married	Primary			No		No	No			Home	More than 24m		one	Single	24-59m	poorer	Low	Low	yes	High
GA7	22	6	2	22	1229863	7	Yes	25-34	Ever married	Secondar and higher	employed	Average	Yes	Average	Yes	Yes	No	More than 5	Institution	6-24m	Greater than24	2-3	Single	6-23m	richer	Low	Low	yes	High
GA7	22	26	1	22	1229863	7		35-49	Ever married	Primary	employed	Average	No	Average	No	Yes	No	Less than 5	Institution	More than 24m	Greater than24	More than 4	Single	24-59m	poorer	Low	Low	yes	High
SL7	22	189	4	22	1178530	7		15-24	Unmarried	Secondar and higher	Unemployed	Large	Yes	Large	Yes	No	No	More than 5	Institution	More than 24m		one	Single	24-59m	richer	Low	Low	yes	High
SL7	22	20	1	22	1178530	7	No	25-34	Married	Secondar and higher	employed	Large	Yes	Large	Yes	No	No		Institution	More than 24m		one	Single	24-59m	richer	Low	Low	yes	High
CM7	22	174	2	22	820978	12		25-34	Married	Secondar and higher	employed	Large	Yes	Large	Yes	Yes	No	Less than 5	Institution	More than 24m	Greater than24	2-3	Single	24-59m	richer	Low	Low	yes	High
GH8	22	170	2	22	1157730	12	No	15-24	Ever married	Secondar and higher	employed		No		No	Yes	No				Greater than24	2-3	Single	24-59m	middle	Low	Low	yes	High
GA7	22	15	11	22	1229863	7		25-34	Ever married	Secondar and higher	Unemployed	Smaller than average	Yes	Smaller than average	Yes	Yes	No	More than 5	Institution	More than 24m	Greater than24	2-3	Single	24-59m	richer	Low	Low	yes	High
GA7	22	1	3	22	1229863	7	Yes	25-34	Unmarried	Secondar and higher	Unemployed	Average	Yes	Average	Yes	Yes	Yes	More than 5	Institution	More than 24m	Greater than24	2-3	Single	6-23m	richer	Low	Low	yes	High
ZA7	22	71	1	22	401768	10	No	25-34	Married	Secondar and higher	employed	Average	No	Average	No	No	Yes	More than 5	Institution	6-24m	Greater than24	2-3	Single	6-23m	poorer	Low	Low	yes	High
ET7	22	120	1	22	713479	8	No	25-34	Married	No education			No		No	No			Home	More than 24m	Greater than24	2-3	Single	24-59m	poorer	Low	Low	yes	High
CM7	22	597	8	22	820978	12	No	15-24	Unmarried	Primary	Unemployed	Large	No	Large	No	Yes	No	Less than 5	Institution	6-24m		one	Single	6-23m	middle	Low	Low	yes	High
CM7	22	461	8	22	820978	12		25-34	Ever married	Primary	employed	Large	No	Large	No	Yes	No		Institution	More than 24m	Less than 24	2-3	Single	24-59m	richer	Low	Low	yes	High
ZA7	22	4	3	22	401768	10	No	25-34	Ever married	Secondar and higher	Unemployed	Large	Yes	Large	Yes	No	No	Less than 5	Institution	No beast feed	Greater than24	2-3	Single	Less 6m	poorer	Low	Low	yes	High
ET7	22	28	2	22	713479	8	No	15-24	Married	No education			No		No	No			Home	More than 24m	Less than 24	2-3	Single	24-59m	poorer	Low	Low	yes	High
GH8	22	43	1	22	1157730	12		15-24	Unmarried	Secondar and higher	employed		No		No	Yes	No					one	Single	24-59m	richer	Low	Low	yes	High
SL7	22	85	7	22	1178530	7		15-24	Married	Primary	employed	Smaller than average	Yes	Smaller than average	Yes	No	No		Institution	More than 24m	Greater than24	2-3	Twin	24-59m	richer	Low	Low	yes	High
ET7	22	79	2	22	713479	8		35-49	Married	No education			No		No	No		Less than 5	Home	More than 24m	Greater than24	More than 4	Single	24-59m	poorer	Low	Low	yes	High
SL7	22	235	4	22	1178530	8	Yes	15-24	Married	Secondar and higher	employed	Large	Yes	Large	Yes	No	No	More than 5	Institution	6-24m		one	Single	6-23m	richer	Low	Low	yes	High
GH8	22	170	2	22	1157730	12	No	15-24	Ever married	Secondar and higher	employed	Average	No	Average	No	Yes	No	More than 5	Institution	6-24m	Greater than24	2-3	Single	6-23m	middle	Low	Low	yes	High
SL7	22	155	1	22	1178530	8		25-34	Married	Secondar and higher	employed	Large	Yes	Large	Yes	No	No	More than 5	Institution	More than 24m	Less than 24	2-3	Single	24-59m	richer	Low	Low	yes	High
SL7	22	42	2	22	1178530	8	Yes	35-49	Married	No education	employed	Smaller than average	Yes	Smaller than average	Yes	No	No	More than 5	Institution	6-24m	Greater than24	More than 4	Single	6-23m	richer	Low	Low	yes	High
CM7	22	346	3	22	820978	12		15-24	Ever married	Secondar and higher	Unemployed	Smaller than average	Yes	Smaller than average	Yes	Yes	No	Less than 5	Institution	More than 24m		one	Single	24-59m	richer	Low	Low	yes	High
GA7	22	9	1	22	1229863	7	Yes	35-49	Ever married	Secondar and higher	employed	Smaller than average	Yes	Smaller than average	Yes	Yes	Yes	More than 5	Institution	6-24m	Greater than24	2-3	Single	6-23m	richer	Low	Low	yes	High
SL7	22	155	1	22	1178530	8		25-34	Married	Secondar and higher	employed	Large	Yes	Large	Yes	No	No		Institution	More than 24m	Greater than24	2-3	Single	24-59m	richer	Low	Low	yes	High
ET7	22	48	2	22	713479	8	No	25-34	Married	No education			No		No	No		No visits	Home	6-24m	Greater than24	More than 4	Single	6-23m	poorer	Low	Low	yes	High
SL7	22	218	10	22	1178530	7		25-34	Married	Secondar and higher	employed	Large	Yes	Large	Yes	No	No	Less than 5	Institution	More than 24m	Greater than24	2-3	Single	24-59m	richer	Low	Low	yes	High
CM7	22	975	2	22	820978	12	No	25-34	Married	Secondar and higher	employed	Smaller than average	No	Smaller than average	No	Yes	No	More than 5	Institution	Less th 6 m	Greater than24	2-3	Single	Less 6m	richer	Low	Low	yes	High
GH8	22	131	1	22	1157730	12	Yes	25-34	Unmarried	Secondar and higher	employed	Smaller than average	No	Smaller than average	No	No	No	More than 5	Institution	6-24m	Greater than24	2-3	Single	6-23m	middle	Low	Low	NO	High
CM7	22	588	2	22	820978	12		15-24	Unmarried	Secondar and higher	Unemployed	Average	No	Average	No	Yes	No	Less than 5	Institution	Less th 6 m		one	Single	Less 6m	richer	Low	Low	yes	High
CM7	22	588	1	22	820978	12	No	25-34	Ever married	Secondar and higher	Unemployed	Average	No	Average	No	Yes	No		Institution	More than 24m		one	Single	24-59m	richer	Low	Low	yes	High
GA7	22	27	1	22	1229863	7	Yes	25-34	Ever married	Secondar and higher	employed	Large	No	Large	No	Yes	No		Institution	More than 24m		one	Single	24-59m	poorer	Low	Low	yes	High
GA7	22	15	4	22	1229863	7	No	15-24	Ever married	Secondar and higher	Unemployed	Smaller than average	No	Smaller than average	No	Yes	No	No visits	Home	More than 24m	Greater than24	2-3	Single	6-23m	richer	Low	Low	yes	High
SL7	22	218	15	22	1178530	7	No	15-24	Ever married	Secondar and higher	Unemployed	Large	Yes	Large	Yes	No	No	More than 5	Institution	6-24m		one	Single	6-23m	richer	Low	Low	yes	High
ET7	22	59	2	22	713479	8		25-34	Married	Primary			No		No	No		Less than 5	Home	More than 24m	Less than 24	2-3	Single	24-59m	poorer	Low	Low	yes	High
GH8	22	268	2	22	1157730	12	No	25-34	Married	Secondar and higher	employed		Yes		Yes	Yes	No				Greater than24	2-3	Single	24-59m	richer	Low	Low	yes	High
GA7	22	15	4	22	1229863	7	No	15-24	Ever married	Secondar and higher	Unemployed	Large	No	Large	No	Yes	No		Institution	More than 24m		one	Single	24-59m	richer	Low	Low	yes	High
ET7	23	98	2	23	529482	9	No	25-34	Married	Primary			Yes		Yes	No			Institution	More than 24m	Greater than24	2-3	Single	24-59m	poorer	High	High	yes	Low
GH8	23	144	1	23	966985	1	No	15-24	Unmarried	Secondar and higher	employed	Average	No	Average	No	No	No	No visits	Home	More than 24m	Greater than24	More than 4	Single	6-23m	middle	High	High	NO	Low
GA7	23	13	2	23	122707	7		15-24	Ever married	Secondar and higher	employed	Average	No	Average	No	Yes	No	Less than 5	Institution	More than 24m		one	Single	24-59m	middle	High	High	yes	Low
SL7	23	70	2	23	275731	6	No	25-34	Married	No education	employed	Average	No	Average	No	No	No		Institution	More than 24m	Greater than24	2-3	Single	24-59m	poorer	High	High	NO	Low
ET7	23	8	2	23	529482	9		25-34	Married	No education			Yes		Yes	No		Less than 5	Institution	More than 24m	Greater than24	More than 4	Single	24-59m	richer	High	High	yes	Low
ET7	23	15	2	23	529482	8	No	35-49	Married	No education			No		No	No		No visits	Home	6-24m	Greater than24	More than 4	Single	6-23m	poorer	High	High	yes	Low
GH8	23	244	2	23	966985	1		35-49	Married	Secondar and higher	employed	Large	Yes	Large	Yes	Yes	Yes	More than 5	Institution	More than 24m	Less than 24	More than 4	Single	24-59m	richer	High	High	yes	Low
GH8	23	86	1	23	966985	1	No	35-49	Married	Secondar and higher	employed	Large	No	Large	No	Yes	Yes	More than 5	Institution	6-24m	Greater than24	More than 4	Single	6-23m	middle	High	High	yes	Low
SL7	23	148	2	23	275731	6	No	25-34	Married	Primary	employed	Large	No	Large	No	No	No	Less than 5	Home	6-24m	Greater than24	2-3	Single	6-23m	poorer	High	High	NO	Low
GA7	23	16	3	23	122707	7	No	15-24	Unmarried	Secondar and higher	Unemployed	Large	No	Large	No	Yes	No	More than 5	Institution	Less th 6 m	Greater than24	2-3	Single	Less 6m	richer	High	High	yes	Low
SL7	23	209	3	23	275731	6	No	25-34	Married	Primary	employed	Smaller than average	Yes	Smaller than average	Yes	No	No		Home	More than 24m	Greater than24	2-3	Single	24-59m	poorer	High	High	yes	Low
ET7	23	5	1	23	529482	8	No	35-49	Ever married	Primary			No		No	No		Less than 5	Home	6-24m	Greater than24	More than 4	Single	6-23m	middle	High	High	yes	Low
GA7	23	14	3	23	122707	7	Yes	15-24	Ever married	Secondar and higher	employed	Large	No	Large	No	No	No		Institution	More than 24m		one	Single	24-59m	poorer	High	High	NO	Low
GA7	23	8	2	23	122707	7		15-24	Ever married	Secondar and higher	Unemployed	Average	No	Average	No	Yes	Yes	More than 5	Institution	More than 24m		one	Single	24-59m	poorer	High	High	yes	Low
GA7	23	25	2	23	122707	7	No	25-34	Married	Secondar and higher	Unemployed	Average	No	Average	No	Yes	No		Institution	More than 24m	Less than 24	2-3	Single	24-59m	poorer	High	High	yes	Low
SL7	23	34	2	23	275731	6	No	25-34	Married	No education	employed	Average	Yes	Average	Yes	No	No	Less than 5	Home	6-24m	Greater than24	More than 4	Single	6-23m	poorer	High	High	yes	Low
GA7	23	28	1	23	122707	7	No	35-49	Ever married	Primary	Unemployed	Average	No	Average	No	Yes	No		Institution	More than 24m	Greater than24	More than 4	Single	24-59m	poorer	High	High	yes	Low
SL7	23	34	2	23	275731	6	No	25-34	Married	No education	employed	Average	Yes	Average	Yes	No	No		Institution	More than 24m	Less than 24	More than 4	Single	24-59m	poorer	High	High	yes	Low
SL7	23	148	2	23	275731	6	No	25-34	Married	Primary	employed	Average	No	Average	No	No	No		Home	More than 24m	Greater than24	2-3	Single	24-59m	poorer	High	High	NO	Low
GA7	23	18	2	23	122707	7	Yes	25-34	Ever married	Secondar and higher	employed	Smaller than average	No	Smaller than average	No	Yes	Yes	More than 5	Institution	Less th 6 m	Greater than24	2-3	Single	Less 6m	poorer	High	High	yes	Low
SL7	23	7	1	23	275731	6	No	35-49	Married	No education	employed	Smaller than average	No	Smaller than average	No	No	No	Less than 5	Home	6-24m	Greater than24	More than 4	Single	6-23m	poorer	High	High	NO	Low
GH8	23	202	2	23	966985	1		25-34	Married	Secondar and higher	employed	Large	No	Large	No	Yes	Yes	Less than 5	Institution	More than 24m	Less than 24	2-3	Single	24-59m	middle	High	High	yes	Low
SL7	23	228	4	23	275731	6		25-34	Married	No education	employed	Average	No	Average	No	No	No	No visits	Home	More than 24m		one	Single	24-59m	poorer	High	High	NO	Low
GA7	23	14	3	23	122707	7	Yes	15-24	Ever married	Secondar and higher	employed	Large	No	Large	No	No	No	No visits	Institution	Less th 6 m	Greater than24	2-3	Single	Less 6m	poorer	High	High	NO	Low
GH8	23	202	2	23	966985	1		25-34	Married	Secondar and higher	employed		No		No	Yes	Yes					one	Single	24-59m	middle	High	High	yes	Low
GA7	23	2	2	23	122707	7	No	25-34	Married	No education	Unemployed	Average	Yes	Average	Yes	Yes	No		Institution	More than 24m	Greater than24	2-3	Single	24-59m	middle	High	High	yes	Low
GH8	23	86	1	23	966985	1	No	35-49	Married	Secondar and higher	employed		No		No	Yes	Yes				Less than 24	More than 4	Single	24-59m	middle	High	High	yes	Low
GA7	23	10	2	23	122707	7		25-34	Ever married	Secondar and higher	employed	Large	No	Large	No	Yes	Yes	More than 5	Institution	More than 24m	Greater than24	2-3	Single	24-59m	middle	High	High	yes	Low
SL7	23	139	2	23	275731	6		25-34	Married	No education	employed	Average	No	Average	No	No	No	Less than 5	Home	More than 24m	Greater than24	2-3	Single	24-59m	poorer	High	High	NO	Low
ET7	23	15	2	23	529482	8	No	35-49	Married	No education			No		No	No			Home	More than 24m	Greater than24	More than 4	Single	24-59m	poorer	High	High	yes	Low
GA7	23	25	2	23	122707	7	No	25-34	Married	Secondar and higher	Unemployed	Average	No	Average	No	Yes	No	More than 5	Institution	6-24m	Less than 24	More than 4	Single	6-23m	poorer	High	High	yes	Low
SL7	23	1	2	23	275731	6	No	35-49	Married	No education	employed	Average	No	Average	No	No	No	Less than 5	Institution	Less th 6 m	Greater than24	More than 4	Single	Less 6m	poorer	High	High	NO	Low
GH8	23	244	2	23	966985	1		35-49	Married	Secondar and higher	employed		Yes		Yes	Yes	Yes				Greater than24	More than 4	Single	24-59m	richer	High	High	yes	Low
GA7	23	16	3	23	122707	7	No	15-24	Unmarried	Secondar and higher	Unemployed	Average	No	Average	No	Yes	No		Institution	More than 24m		one	Single	24-59m	richer	High	High	yes	Low
GA7	23	31	2	23	122707	7	Yes	25-34	Ever married	Secondar and higher	Unemployed	Average	Yes	Average	Yes	Yes	Yes		Institution	More than 24m	Greater than24	2-3	Single	24-59m	poorer	High	High	yes	Low
GA7	23	31	2	23	122707	7	Yes	25-34	Ever married	Secondar and higher	Unemployed	Average	Yes	Average	Yes	Yes	Yes	Less than 5	Institution	More than 24m	Greater than24	2-3	Single	6-23m	poorer	High	High	yes	Low
GA7	23	28	1	23	122707	7	No	35-49	Ever married	Primary	Unemployed	Average	No	Average	No	Yes	No	More than 5	Institution	Less th 6 m	Greater than24	More than 4	Single	Less 6m	poorer	High	High	yes	Low
GA7	23	30	2	23	122707	7		15-24	Unmarried	Secondar and higher	Unemployed	Smaller than average	No	Smaller than average	No	Yes	No	More than 5	Institution	More than 24m		one	Single	24-59m	poorer	High	High	yes	Low
GH8	23	211	2	23	966985	1	No	35-49	Married	No education	employed	Average	Yes	Average	Yes	No	No	Less than 5	Institution	6-24m	Greater than24	More than 4	Single	6-23m	poorer	High	High	yes	Low
SL7	23	7	6	23	275731	6	No	15-24	Married	No education	employed	Average	No	Average	No	No	No	Less than 5	Institution	No beast feed		one	Single	Less 6m	poorer	High	High	NO	Low
GH8	23	111	2	23	966985	1		25-34	Ever married	Secondar and higher	employed	Average	Yes	Average	Yes	Yes	No	More than 5	Institution	More than 24m	Greater than24	2-3	Single	24-59m	richer	High	High	yes	Low
GH8	23	11	1	23	966985	1		25-34	Ever married	Secondar and higher	employed		No		No	No	No				Greater than24	More than 4	Single	24-59m	richer	High	High	NO	Low
SL7	23	157	2	23	275731	6		35-49	Married	No education	employed	Large	No	Large	No	No	No	Less than 5	Home	More than 24m	Less than 24	More than 4	Single	24-59m	poorer	High	High	NO	Low
ZA7	23	57	1	23	977478	9		25-34	Unmarried	Secondar and higher	Unemployed	Average	Yes	Average	Yes	Yes	No	Less than 5	Institution	Less th 6 m	Greater than24	2-3	Single	24-59m	poorer	High	High	yes	Low
ET7	23	22	1	23	529482	9		15-24	Ever married	Primary			Yes		Yes	No		Less than 5	Institution	More than 24m		one	Single	24-59m	richer	High	High	yes	Low
[truncated: 42,662 more rows]
